# Supplementary material for: Suspected Adverse Drug Reactions Related to Breast Cancer Chemotherapy: Disproportionality Analysis of the Brazilian Spontaneous Reporting System
Source: Front Pharmacol. 2019 May 8;10:498. doi: 10.3389/fphar.2019.00498 (PMC6519311; doi:10.3389/fphar.2019.00498)
Supplement: Supplementary file 1 [file Table_1.xlsx]

## Sheet: Adverse Drug Reactions
Notif	n1	macro	dcinst	rel_Idade	fe	gId_Id	susp_cId_codIgo	cid_3g	susp_IndIcacao_texto	susp_IndIcacao_texto_dIc	susp_atc_texto	eve_termo_portugues_avalIador	socmeddra	gra_Id	gra_descrIcao	rel_cItar_adt_provIdencIas	eve_duracao	filter_$
200809001096	SP	3	4	73	5	6	c50	c50	neoplasia maligna da mama	2	carboplatina	calor/sudorese	disturbios gerais e condicoes do local de administracao	6	efeitos clinicamente importantes		0	0
201307002421	MG	3	2	66	5	6	c50	c50	neoplasia maligna da mama	2	carboplatina	afasia sensorial	disturbios do sistema nervoso	5	Incapacidade persistente ou significante		0	1
200809001096	SP	3	4	73	5	6	c50	c50	neoplasia maligna da mama	2	carboplatina	astenia/fadiga	disturbios gerais e condicoes do local de administracao	6	efeitos clinicamente importantes		0	0
201301001403	MG	3	4	60	4	5	c50	c50	neoplasia maligna da mama	2	carboplatina	diarreia	disturbios gastrointestinais	6	efeitos clinicamente importantes			0
201402001678	SP	3	4	59	4	5	c50	c50	neoplasia maligna da mama	2	carboplatina	dispneia	disturbios respitatorios, toracicos e do mediastino	6	efeitos clinicamente importantes	monitoramento	26	0
201402001678	SP	3	4	59	4	5	c50	c50	neoplasia maligna da mama	2	carboplatina	dor toracica	disturbios musculoesqueleticos e do tecido conjuntivo	6	efeitos clinicamente importantes	monitoramento	26	0
201002000478	SP	3		35	2	5	c50	c50	neoplasia maligna da mama	2	carboplatina	gastrite	disturbios gastrointestinais	3	motivou ou prolongou a hospitalizacao			1
200809001096	SP	3	4	73	5	6	c50	c50	neoplasia maligna da mama	2	carboplatina	hiperemia	disturbios de pele e tecido subcutaneo	6	efeitos clinicamente importantes		0	0
200809001096	SP	3	4	73	5	6	c50	c50	neoplasia maligna da mama	2	carboplatina	nauseas	disturbios gastrointestinais	6	efeitos clinicamente importantes		0	0
201109002897	SP	3		36	2	5	c50	c50	neoplasia maligna da mama	2	carboplatina	rash cutâneo	disturbios de pele e tecido subcutaneo	6	efeitos clinicamente importantes	carta-resposta a industria.		0
201306002322	SP	3	4	36	2	5	c50	c50	neoplasia maligna da mama	2	carboplatina	reacao anafilatica	disturbios do sistema imune	3	motivou ou prolongou a hospitalizacao		1	1
201307002421	MG	3	2	66	5	6	c50	c50	neoplasia maligna da mama	2	carboplatina	saturacao de oxigenio diminuida	disturbios respitatorios, toracicos e do mediastino	2	ameaca a vida			1
201109002897	SP	3		36	2	5	c50	c50	neoplasia maligna da mama	2	carboplatina	saturacao de oxigenio diminuida	disturbios respitatorios, toracicos e do mediastino	6	efeitos clinicamente importantes	carta-resposta a industria.		0
201402001678	SP	3	4	59	4	5	c50	c50	neoplasia maligna da mama	2	carboplatina	tromboembolismo	disturbios vasculares	6	efeitos clinicamente importantes	monitoramento	26	0
200809001096	SP	3	4	73	5	6	c50	c50	neoplasia maligna da mama	2	carboplatina	vomitos	disturbios gastrointestinais	6	efeitos clinicamente importantes		0	0
201307001634	RJ	3		53	4	5	c50	c50	neoplasia maligna da mama	2	ciclofosfamida	calor/sudorese	disturbios gerais e condicoes do local de administracao	6	efeitos clinicamente importantes		0	0
201004000399	MG	3		47	3	5	c50	c50	neoplasia maligna da mama	2	ciclofosfamida	alopecia	disturbios de pele e tecido subcutaneo	6	efeitos clinicamente importantes			0
200810002830	MG	3		45	3	5	c50	c50	neoplasia maligna da mama	2	ciclofosfamida	ausencia de apetite	disturbios metabolicos e nutricionais	6	efeitos clinicamente importantes		2	0
200801001206	RJ	3	3	28	1	5	c50	c50	neoplasia maligna da mama	2	ciclofosfamida	calafrios	disturbios gerais e condicoes do local de administracao	6	efeitos clinicamente importantes		0	0
201201002710	SP	3	2	50	3	5	c50	c50	neoplasia maligna da mama	2	ciclofosfamida	cardiotoxicidade	disturbios cardiacos	6	efeitos clinicamente importantes	monitoramento da farmacovigilancia	0	0
201211001929	SP	3		54	4	5	c50	c50	neoplasia maligna da mama	2	ciclofosfamida	cefaleia	disturbios do sistema nervoso	6	efeitos clinicamente importantes	comunicado ao medico que prescreveu hidrocortisona e dipirona	0	0
201007001913	SP	3		37	2	5	c50	c50	neoplasia maligna da mama	2	ciclofosfamida	coriza	disturbios respitatorios, toracicos e do mediastino	6	efeitos clinicamente importantes	comunicado ao medico que prescreveu hidrocortisona 500 mg, apos melhora, foi infundido doxorrubicina 80 mg, conforme protocol	0	0
201008000442	SP	3		47	3	5	c50	c50	neoplasia maligna da mama	2	ciclofosfamida	coriza	disturbios respitatorios, toracicos e do mediastino	6	efeitos clinicamente importantes	comunicado ao medico que prescreveu hidrocortisona 500 mg	0	0
201101000533	RJ	3	3	41	3	5	c50	c50	neoplasia maligna da mama	2	ciclofosfamida	dispneia	disturbios respitatorios, toracicos e do mediastino	6	efeitos clinicamente importantes	Infusao foi interrompida e administrou-se diazepam 5 mg via oral.	0	0
201201002710	SP	3	2	50	3	5	c50	c50	neoplasia maligna da mama	2	ciclofosfamida	edema do pulmao	disturbios respitatorios, toracicos e do mediastino	6	efeitos clinicamente importantes	monitoramento da farmacovigilancia	0	0
200801001206	RJ	3	3	28	1	5	c50	c50	neoplasia maligna da mama	2	ciclofosfamida	edema localizado	disturbios gerais e condicoes do local de administracao	6	efeitos clinicamente importantes		24	0
201007001913	SP	3		37	2	5	c50	c50	neoplasia maligna da mama	2	ciclofosfamida	espirros excessivos	disturbios respitatorios, toracicos e do mediastino	6	efeitos clinicamente importantes	comunicado ao medico que prescreveu hidrocortisona 500 mg, apos melhora, foi infundido doxorrubicina 80 mg, conforme protocol	0	0
201008001607	SP	3		32	2	5	c50	c50	neoplasia maligna da mama	2	ciclofosfamida	espirros excessivos	disturbios respitatorios, toracicos e do mediastino	6	efeitos clinicamente importantes	comunicado ao medico, prescreveu hidrocortisona 500 mg	0	0
201008001615	SP	3		34	2	5	c50	c50	neoplasia maligna da mama	2	ciclofosfamida	espirros excessivos	disturbios respitatorios, toracicos e do mediastino	6	efeitos clinicamente importantes	comunicado o medico que prescreveu hidrocortisona	0	0
201211001929	SP	3		54	4	5	c50	c50	neoplasia maligna da mama	2	ciclofosfamida	espirros excessivos	disturbios respitatorios, toracicos e do mediastino	6	efeitos clinicamente importantes	comunicado ao medico que prescreveu hidrocortisona e dipirona	0	0
201307001634	RJ	3		53	4	5	c50	c50	neoplasia maligna da mama	2	ciclofosfamida	hiperemia	disturbios de pele e tecido subcutaneo	6	efeitos clinicamente importantes		0	0
201307001634	RJ	3		53	4	5	c50	c50	neoplasia maligna da mama	2	ciclofosfamida	hipertensao	disturbios vasculares	2	ameaca a vida		0	1
200903000612	MG	3		46	3	5	c50	c50	neoplasia maligna da mama	2	ciclofosfamida	hipertensao	disturbios vasculares	6	efeitos clinicamente importantes		18	0
200905001562	MG	3		46	3	5	c50	c50	neoplasia maligna da mama	2	ciclofosfamida	hipertensao	disturbios vasculares	6	efeitos clinicamente importantes		18	0
201307001634	RJ	3		53	4	5	c50	c50	neoplasia maligna da mama	2	ciclofosfamida	hipertensao	disturbios vasculares	6	efeitos clinicamente importantes		0	0
201101000533	RJ	3	3	41	3	5	c50	c50	neoplasia maligna da mama	2	ciclofosfamida	irritacao nasal	disturbios respitatorios, toracicos e do mediastino	6	efeitos clinicamente importantes	Infusao foi interrompida e administrou-se diazepam 5 mg via oral.	0	0
201211001929	SP	3		54	4	5	c50	c50	neoplasia maligna da mama	2	ciclofosfamida	irritacao nasal	disturbios respitatorios, toracicos e do mediastino	6	efeitos clinicamente importantes	comunicado ao medico que prescreveu hidrocortisona e dipirona	0	0
201212000126	SP	3		50	3	5	c50	c50	neoplasia maligna da mama	2	ciclofosfamida	irritacao nasal	disturbios respitatorios, toracicos e do mediastino	6	efeitos clinicamente importantes	medicada com hidrocortisona 500 mg	0	0
201206000578	RS	4	2	32	2	5	c50	c50	neoplasia maligna da mama	2	ciclofosfamida	leucopenia	disturbios do sistema sanguineo e linfatico	6	efeitos clinicamente importantes			0
201205000554	RS	4	2	37	2	5	c50	c50	neoplasia maligna da mama	2	ciclofosfamida	neutropenia	disturbios do sistema sanguineo e linfatico	3	motivou ou prolongou a hospitalizacao	paciente internou e fez uso de filgrastima	2	1
201308002999	BA	2		56	4	5	c50	c50	neoplasia maligna da mama	2	ciclofosfamida	neutropenia	disturbios do sistema sanguineo e linfatico	2	ameaca a vida		6	1
201308002999	BA	2		56	4	5	c50	c50	neoplasia maligna da mama	2	ciclofosfamida	neutropenia	disturbios do sistema sanguineo e linfatico	5	Incapacidade persistente ou significante		6	1
201308003031	BA	2		53	4	5	c50	c50	neoplasia maligna da mama	2	ciclofosfamida	neutropenia	disturbios do sistema sanguineo e linfatico	2	ameaca a vida	medico prescreve gcsf por 5 dias		1
201308003031	BA	2		53	4	5	c50	c50	neoplasia maligna da mama	2	ciclofosfamida	neutropenia	disturbios do sistema sanguineo e linfatico	5	Incapacidade persistente ou significante	medico prescreve gcsf por 5 dias		1
201308003971	BA	2		53	4	5	c50	c50	neoplasia maligna da mama	2	ciclofosfamida	neutropenia	disturbios do sistema sanguineo e linfatico	2	ameaca a vida	medico prescreve uso de filgratima por tes dias e adiou qt por uma semana		1
201308003971	BA	2		53	4	5	c50	c50	neoplasia maligna da mama	2	ciclofosfamida	neutropenia	disturbios do sistema sanguineo e linfatico	5	Incapacidade persistente ou significante	medico prescreve uso de filgratima por tes dias e adiou qt por uma semana		1
201308003977	BA	2		56	4	5	c50	c50	neoplasia maligna da mama	2	ciclofosfamida	neutropenia	disturbios do sistema sanguineo e linfatico	2	ameaca a vida	medico postergou 1 semana a qt		1
201308003977	BA	2		56	4	5	c50	c50	neoplasia maligna da mama	2	ciclofosfamida	neutropenia	disturbios do sistema sanguineo e linfatico	5	Incapacidade persistente ou significante	medico postergou 1 semana a qt		1
200812000054	MG	3		71	5	6	c50	c50	neoplasia maligna da mama	2	ciclofosfamida	neutropenia	disturbios do sistema sanguineo e linfatico	6	efeitos clinicamente importantes		7	0
201206000578	RS	4	2	32	2	5	c50	c50	neoplasia maligna da mama	2	ciclofosfamida	neutropenia	disturbios do sistema sanguineo e linfatico	6	efeitos clinicamente importantes			0
201308002999	BA	2		56	4	5	c50	c50	neoplasia maligna da mama	2	ciclofosfamida	neutropenia	disturbios do sistema sanguineo e linfatico	6	efeitos clinicamente importantes		6	0
201308003971	BA	2		53	4	5	c50	c50	neoplasia maligna da mama	2	ciclofosfamida	neutropenia	disturbios do sistema sanguineo e linfatico	6	efeitos clinicamente importantes	medico prescreve uso de filgratima por tes dias e adiou qt por uma semana		0
201308003977	BA	2		56	4	5	c50	c50	neoplasia maligna da mama	2	ciclofosfamida	neutropenia	disturbios do sistema sanguineo e linfatico	6	efeitos clinicamente importantes	medico postergou 1 semana a qt		0
201212000126	SP	3		50	3	5	c50	c50	neoplasia maligna da mama	2	ciclofosfamida	parestesia	disturbios do sistema nervoso	6	efeitos clinicamente importantes	medicada com hidrocortisona 500 mg	0	0
200801001206	RJ	3	3	28	1	5	c50	c50	neoplasia maligna da mama	2	ciclofosfamida	prurido	disturbios de pele e tecido subcutaneo	6	efeitos clinicamente importantes		0	0
200801001206	RJ	3	3	28	1	5	c50	c50	neoplasia maligna da mama	2	ciclofosfamida	rouquidao	disturbios respitatorios, toracicos e do mediastino	6	efeitos clinicamente importantes		47	0
200907002162	MG	3		43	3	5	c50	c50	neoplasia maligna da mama	2	ciclofosfamida	vomitos	disturbios gastrointestinais	6	efeitos clinicamente importantes	Infusao de medicamentos e liquidos	1	0
201312001150	MG	3	4	28	1	5	c50	c50	neoplasia maligna da mama	2	ciclofosfamida	vomitos	disturbios gastrointestinais	6	efeitos clinicamente importantes			0
200810002493	SP	3	4	61	5	5	c50	c50	neoplasia maligna da mama	2	docetaxel	calor/sudorese	disturbios gerais e condicoes do local de administracao	6	efeitos clinicamente importantes		0	0
200812002173	SP	3	4	43	3	5	c50	c50	neoplasia maligna da mama	2	docetaxel	calor/sudorese	disturbios gerais e condicoes do local de administracao	6	efeitos clinicamente importantes		0	0
200910000202	RJ	3	3			5	c50	c50	neoplasia maligna da mama	2	docetaxel	calor/sudorese	disturbios gerais e condicoes do local de administracao	6	efeitos clinicamente importantes	Interrupcao da infusao e instalacao de oxigenio por cateter nasal	0	0
200910000871	RJ	3	3			5	c50	c50	neoplasia maligna da mama	2	docetaxel	calor/sudorese	disturbios gerais e condicoes do local de administracao	6	efeitos clinicamente importantes	Interrupcao da infusao e instalacao de oxigenio por cateter nasal	0	0
200912000635	RJ	3	3				c50	c50	neoplasia maligna da mama	2	docetaxel	calor/sudorese	disturbios gerais e condicoes do local de administracao	6	efeitos clinicamente importantes	Interrupcao da infusao e instalacao de oxigenio por cateter nasal + hidrocortisona 300mg + dipirona 500mg	0	0
201005001825	SP	3		51	4	5	c50	c50	neoplasia maligna da mama	2	docetaxel	calor/sudorese	disturbios gerais e condicoes do local de administracao	6	efeitos clinicamente importantes		0	0
201009002099	RJ	3	3				c50	c50	neoplasia maligna da mama	2	docetaxel	calor/sudorese	disturbios gerais e condicoes do local de administracao	6	efeitos clinicamente importantes	Interrupcao da infusao e instalacao de oxigenio nasal	0	0
201012000005	RJ	3	3				c50	c50	neoplasia maligna da mama	2	docetaxel	calor/sudorese	disturbios gerais e condicoes do local de administracao	6	efeitos clinicamente importantes	Infusao interrompida e instalado cateter de oxigenio. administrado intravenoso difenidramina 25 mg e hidrocortizona 100 mg.	0	0
201101000579	RJ	3	3				c50	c50	neoplasia maligna da mama	2	docetaxel	calor/sudorese	disturbios gerais e condicoes do local de administracao	6	efeitos clinicamente importantes	Infusao interrompida e instalado oxigenio ate melhora dos sintomas.	0	0
201102002750	RJ	3	3				c50	c50	neoplasia maligna da mama	2	docetaxel	calor/sudorese	disturbios gerais e condicoes do local de administracao	6	efeitos clinicamente importantes	Infusao do medicamento foi interrompido e administrado hidrocortisona 100 mg ev.	0	0
201103002123	RJ	3	3				c50	c50	neoplasia maligna da mama	2	docetaxel	calor/sudorese	disturbios gerais e condicoes do local de administracao	6	efeitos clinicamente importantes	txt interrompido as 12:45h, administrado dexametasona 20mg Iv e oxigenoterapia.	0	0
201104000412	RJ	3	3				c50	c50	neoplasia maligna da mama	2	docetaxel	calor/sudorese	disturbios gerais e condicoes do local de administracao	6	efeitos clinicamente importantes	Infusao interrompida e administrado difenidramina 50 mg Iv e apos melhora dos sintomas reinicio da infusao.	0	0
201104001484	RJ	3	3				c50	c50	neoplasia maligna da mama	2	docetaxel	calor/sudorese	disturbios gerais e condicoes do local de administracao	6	efeitos clinicamente importantes	Infusao interrompida e tratada com oxigenoterapia e com melhora dos sintomas houve reinicio da infusao.	0	0
201104002682	RJ	3	3				c50	c50	neoplasia maligna da mama	2	docetaxel	calor/sudorese	disturbios gerais e condicoes do local de administracao	6	efeitos clinicamente importantes	txt interrompido,tratada com oxigenoterapia + hidrocortisona 200mg + difenidramina 25mg.	0	0
201105001323	RJ	3	3				c50	c50	neoplasia maligna da mama	2	docetaxel	calor/sudorese	disturbios gerais e condicoes do local de administracao	6	efeitos clinicamente importantes	Interrupcao da infusao e instalacao de oxigenoterapia	0	0
201105001463	RJ	3	3				c50	c50	neoplasia maligna da mama	2	docetaxel	calor/sudorese	disturbios gerais e condicoes do local de administracao	6	efeitos clinicamente importantes	txt interrompido e administrado hidrocortisona 500 mg Iv.	0	0
201107003146	RJ	3	3				c50	c50	neoplasia maligna da mama	2	docetaxel	calor/sudorese	disturbios gerais e condicoes do local de administracao	6	efeitos clinicamente importantes		0	0
201109003250	RJ	3	3				c50	c50	neoplasia maligna da mama	2	docetaxel	calor/sudorese	disturbios gerais e condicoes do local de administracao	6	efeitos clinicamente importantes	txt interrompido e administrado hidrocortisona 200 mg Iv e apos melhora dos sinais/sintomas reiniciou a infusao.	0	0
201110001262	RJ	3	3				c50	c50	neoplasia maligna da mama	2	docetaxel	calor/sudorese	disturbios gerais e condicoes do local de administracao	6	efeitos clinicamente importantes	difenidramima 50mg Iv + hidrocortisona 100 mg Iv	0	0
201202001158	RJ	3	3				c50	c50	neoplasia maligna da mama	2	docetaxel	calor/sudorese	disturbios gerais e condicoes do local de administracao	6	efeitos clinicamente importantes	Infusao interrompida e tratada com oxigenoterapia+hidrocortisona 300 mg e apos melhora dos sintomas reiniciou a infusao.	0	0
201202001680	RJ	3	3				c50	c50	neoplasia maligna da mama	2	docetaxel	calor/sudorese	disturbios gerais e condicoes do local de administracao	6	efeitos clinicamente importantes	Infusao interrompida e apos melhora dos sinais/sintomas de hipersensibilidade apresentados reiniciou a infusao.	0	0
201207001878	RJ	3	3				c50	c50	neoplasia maligna da mama	2	docetaxel	calor/sudorese	disturbios gerais e condicoes do local de administracao	6	efeitos clinicamente importantes	Infusao interrompida e administrada metoclopramida 10 mg Iv+ ondansetrona 8 mg Iv. a infusao foi suspensa.	0	0
201210002056	RJ	3	3				c50	c50	neoplasia maligna da mama	2	docetaxel	calor/sudorese	disturbios gerais e condicoes do local de administracao	6	efeitos clinicamente importantes	difenidramina 25 mg Iv + hidrocortisona 100 mg Iv	0	0
201210003319	RJ	3	3				c50	c50	neoplasia maligna da mama	2	docetaxel	calor/sudorese	disturbios gerais e condicoes do local de administracao	6	efeitos clinicamente importantes		0	0
201212000160	RJ	3	2				c50	c50	neoplasia maligna da mama	2	docetaxel	calor/sudorese	disturbios gerais e condicoes do local de administracao	6	efeitos clinicamente importantes	Infusao interrompida, tratada e com a melhora dos sinais/sintomas reiniciou a infusao.	0	0
201212000334	RJ	3	2				c50	c50	neoplasia maligna da mama	2	docetaxel	calor/sudorese	disturbios gerais e condicoes do local de administracao	6	efeitos clinicamente importantes	tratada com captopril 25 mg sub-lingual+hidrocortisona 500 mgIv+oxigenoterapia, apos melhora o uso da medicacao foi suspenso.	0	0
201303001387	RJ	3	4				c50	c50	neoplasia maligna da mama	2	docetaxel	calor/sudorese	disturbios gerais e condicoes do local de administracao	6	efeitos clinicamente importantes	Infusao interrompida e tratada com hidrocortisona 300 mg Iv+dipirona amp. e apos melhora dos sinais/sintomas reiniciou infusao.	0	0
201303003425	RJ	3	4				c50	c50	neoplasia maligna da mama	2	docetaxel	calor/sudorese	disturbios gerais e condicoes do local de administracao	6	efeitos clinicamente importantes	Infusao interrompida e com a melhora do sintoma reiniciou a infusao.	0	0
201303003635	RJ	3	4				c50	c50	neoplasia maligna da mama	2	docetaxel	calor/sudorese	disturbios gerais e condicoes do local de administracao	6	efeitos clinicamente importantes	Infusao interrompida, tratada com difenidramina 25 mg+oxigenoterapia, e com a melhora dos sinais/sintomas reiniciou infusao.	0	0
201304000449	RJ	3	4				c50	c50	neoplasia maligna da mama	2	docetaxel	calor/sudorese	disturbios gerais e condicoes do local de administracao	6	efeitos clinicamente importantes	Infusao interrompida e tratada com hidrocortisona 200 mg+oxigenoterapia, e com a melhora dos sinais/sintomas reiniciou infusao.	0	0
201307001714	RJ	3	4			5	c50	c50	neoplasia maligna da mama	2	docetaxel	calor/sudorese	disturbios gerais e condicoes do local de administracao	6	efeitos clinicamente importantes	Infusao interrompida e tratada com oxigenoterapia e com a melhora dos sinais/sintomas reiniciou a infusao.	0	0
201307002461	RJ	3	4			5	c50	c50	neoplasia maligna da mama	2	docetaxel	calor/sudorese	disturbios gerais e condicoes do local de administracao	6	efeitos clinicamente importantes	Infusao interrompida e com a melhora dos sinais/sintomas reiniciou a infusao.	0	0
200801000828	RJ	3	3	49	3	5	c50	c50	neoplasia maligna da mama	2	docetaxel	adenoma da tiroide	neoplasms benign, malignant and unspecified	2	ameaca a vida		0	1
200801000828	RJ	3	3	49	3	5	c50	c50	neoplasia maligna da mama	2	docetaxel	adenoma da tiroide	neoplasms benign, malignant and unspecified	6	efeitos clinicamente importantes		0	0
201103002451	RJ	3	3				c50	c50	neoplasia maligna da mama	2	docetaxel	agitacao	disturbios do sistema nervoso	6	efeitos clinicamente importantes	Infusao interrompida, feito hidrocortisona 300mg ev e instalado cateter o2. mantida sob observacao ate melhora dos sintomas.	0	0
201109001131	RJ	3	3				c50	c50	neoplasia maligna da mama	2	docetaxel	agitacao	disturbios do sistema nervoso	6	efeitos clinicamente importantes	txt interrompido e tratada com hidrocortisona 500mg Iv e apos melhora dos sintomas reiniciou a infusao.	0	0
201109001219	RJ	3	3				c50	c50	neoplasia maligna da mama	2	docetaxel	agitacao	disturbios do sistema nervoso	6	efeitos clinicamente importantes	a medicacao foi temporariamente suspensa e com a melhora dos sintomas reiniciou a infusao.	0	0
201305002827	RJ	3	4			5	c50	c50	neoplasia maligna da mama	2	docetaxel	agitacao	disturbios do sistema nervoso	6	efeitos clinicamente importantes	Infusao interrompida e tratada e com hidrocortisona 100 mgIv+prometazina 25 mgvo+oxigenoterapia, apos melhora reiniciou infusao.	0	0
201306001495	RJ	3	4			5	c50	c50	neoplasia maligna da mama	2	docetaxel	agitacao	disturbios do sistema nervoso	6	efeitos clinicamente importantes	Infusao interrompida e com a melhora dos sinais/sintomas reiniciou a infusao.	0	0
201309002569	RJ	3	4			5	c50	c50	neoplasia maligna da mama	2	docetaxel	agitacao	disturbios do sistema nervoso	6	efeitos clinicamente importantes	dipirona1gIv+hidrocortisona 300 mgIv+oxigenoterapia+captopril 25mg vo+ ecg + encaminhamento ao spa.	0	0
201311003054	RJ	3	4			5	c50	c50	neoplasia maligna da mama	2	docetaxel	agonizando	disturbios gerais e condicoes do local de administracao	6	efeitos clinicamente importantes		0	0
200801001086	RJ	3	3	66	5	6	c50	c50	neoplasia maligna da mama	2	docetaxel	alteracao vascular	disturbios vasculares	6	efeitos clinicamente importantes		22	0
201103002265	RJ	3	3				c50	c50	neoplasia maligna da mama	2	docetaxel	ansiedade	disturbios pesiquiatricos	6	efeitos clinicamente importantes	Infusao interrompida e administrado hidrocortisona 500mg Iv+difenidramina 50mg Iv+oxigenoterapia.	0	0
201211003855	RJ	3	2				c50	c50	neoplasia maligna da mama	2	docetaxel	ansiedade	disturbios pesiquiatricos	6	efeitos clinicamente importantes	hidrocortisona 500 mg Iv + difenidramina 25 mg Iv + dipirona Iv.	0	0
201309001884	BA	2		53	4	5	c50	c50	neoplasia maligna da mama	2	docetaxel	astenia/fadiga	disturbios gerais e condicoes do local de administracao	2	ameaca a vida	medico assistente prescreveu hidratacao com vitamina c e complexo b, e solicitou exames laboratoriais.		1
201309001884	BA	2		53	4	5	c50	c50	neoplasia maligna da mama	2	docetaxel	astenia/fadiga	disturbios gerais e condicoes do local de administracao	5	Incapacidade persistente ou significante	medico assistente prescreveu hidratacao com vitamina c e complexo b, e solicitou exames laboratoriais.		1
201310000083	BA	2		53	4	5	c50	c50	neoplasia maligna da mama	2	docetaxel	astenia/fadiga	disturbios gerais e condicoes do local de administracao	2	ameaca a vida	medica prescreveu vitamina c e complexo b.		1
201310000083	BA	2		53	4	5	c50	c50	neoplasia maligna da mama	2	docetaxel	astenia/fadiga	disturbios gerais e condicoes do local de administracao	5	Incapacidade persistente ou significante	medica prescreveu vitamina c e complexo b.		1
200801000828	RJ	3	3	49	3	5	c50	c50	neoplasia maligna da mama	2	docetaxel	astenia/fadiga	disturbios gerais e condicoes do local de administracao	6	efeitos clinicamente importantes		0	0
200801001167	RJ	3	3	61	5	5	c50	c50	neoplasia maligna da mama	2	docetaxel	astenia/fadiga	disturbios gerais e condicoes do local de administracao	6	efeitos clinicamente importantes		0	0
200804001539	SP	3	4	45	3	5	c50	c50	neoplasia maligna da mama	2	docetaxel	astenia/fadiga	disturbios gerais e condicoes do local de administracao	6	efeitos clinicamente importantes	medicacao suspensa	5	0
201202001505	RJ	3	3				c50	c50	neoplasia maligna da mama	2	docetaxel	astenia/fadiga	disturbios gerais e condicoes do local de administracao	6	efeitos clinicamente importantes	Infusao interrompida e tratada com hidrocortisona 100 mg Iv+bromoprida 10 mg Iv e apos melhora dos sintomas reiniciou a infusao.	0	0
201211003689	RJ	3	2				c50	c50	neoplasia maligna da mama	2	docetaxel	astenia/fadiga	disturbios gerais e condicoes do local de administracao	6	efeitos clinicamente importantes	paralizada infusao e apos melhora dos sintomas reiniciada.	0	0
201304000726	RJ	3	4				c50	c50	neoplasia maligna da mama	2	docetaxel	astenia/fadiga	disturbios gerais e condicoes do local de administracao	6	efeitos clinicamente importantes	tratada com captopril 25 mgvo+hidrocortisona 300 mgIv+oxigenoterapia e com a melhora dis sinais/sintomas reiniciou a infusao.	0	0
201309000876	RJ	3	4			5	c50	c50	neoplasia maligna da mama	2	docetaxel	astenia/fadiga	disturbios gerais e condicoes do local de administracao	6	efeitos clinicamente importantes	Infusao interrompida e com a melhora dos sinais/sintomas reiniciou a infusao.	0	0
201309001884	BA	2		53	4	5	c50	c50	neoplasia maligna da mama	2	docetaxel	astenia/fadiga	disturbios gerais e condicoes do local de administracao	6	efeitos clinicamente importantes	medico assistente prescreveu hidratacao com vitamina c e complexo b, e solicitou exames laboratoriais.		0
201310000083	BA	2		53	4	5	c50	c50	neoplasia maligna da mama	2	docetaxel	astenia/fadiga	disturbios gerais e condicoes do local de administracao	6	efeitos clinicamente importantes	medica prescreveu vitamina c e complexo b.		0
201307001761	RJ	3	4			5	c50	c50	neoplasia maligna da mama	2	docetaxel	boca seca	disturbios gastrointestinais	6	efeitos clinicamente importantes	Infusao interrompida e tratada com hidrocortisona 100 mg Iv+oxigenoterapia, apos melhora dos sinais/sintomas reiniciou infusao.	0	0
201303003188	RJ	3	4				c50	c50	neoplasia maligna da mama	2	docetaxel	bradicardia	disturbios cardiacos	6	efeitos clinicamente importantes	Infusao interrompida, tratada com oxigenoterapia, e aos melhora dos sintomas recebeu alta hospitalar sem reiniciar infusao.	0	0
201309002569	RJ	3	4			5	c50	c50	neoplasia maligna da mama	2	docetaxel	bradicardia	disturbios cardiacos	6	efeitos clinicamente importantes	dipirona1gIv+hidrocortisona 300 mgIv+oxigenoterapia+captopril 25mg vo+ ecg + encaminhamento ao spa.	0	0
200808002805	SP	3	4	26	1	5	c50	c50	neoplasia maligna da mama	2	docetaxel	broncoespasmo	disturbios respitatorios, toracicos e do mediastino	6	efeitos clinicamente importantes		0	0
201212000334	RJ	3	2				c50	c50	neoplasia maligna da mama	2	docetaxel	broncoespasmo	disturbios respitatorios, toracicos e do mediastino	6	efeitos clinicamente importantes	tratada com captopril 25 mg sub-lingual+hidrocortisona 500 mgIv+oxigenoterapia, apos melhora o uso da medicacao foi suspenso.	0	0
201210000425	RJ	3	3				c50	c50	neoplasia maligna da mama	2	docetaxel	calafrios	disturbios gerais e condicoes do local de administracao	6	efeitos clinicamente importantes	oxigenoterapia; captopril 25 mg - sc	0	0
201211003167	RJ	3	2				c50	c50	neoplasia maligna da mama	2	docetaxel	calafrios	disturbios gerais e condicoes do local de administracao	6	efeitos clinicamente importantes	Infusao interrompida e administrado hidrocortisona 300 mg Iv, apos melhora reiniciou a administracao do docetaxel.	0	0
201304001271	RJ	3	4				c50	c50	neoplasia maligna da mama	2	docetaxel	calafrios	disturbios gerais e condicoes do local de administracao	6	efeitos clinicamente importantes	tratada com difenidramina 50 mgIv+hidrocortisona 300 mgIv+oxigenoterapia e com a melhora dos sinais/sintomas reiniciou infusao.	0	0
201307001705	RJ	3	4			5	c50	c50	neoplasia maligna da mama	2	docetaxel	calafrios	disturbios gerais e condicoes do local de administracao	6	efeitos clinicamente importantes	Infusao interrompida e tratada com hidrocortisona 200 mg Iv e com a melhora dos sinais/sintomas reiniciou a infusao.	0	0
200801000828	RJ	3	3	49	3	5	c50	c50	neoplasia maligna da mama	2	docetaxel	cefaleia	disturbios do sistema nervoso	6	efeitos clinicamente importantes		0	0
200910000869	RJ	3	3			5	c50	c50	neoplasia maligna da mama	2	docetaxel	cefaleia	disturbios do sistema nervoso	6	efeitos clinicamente importantes	Interrupcao da infusao e instalacao de oxigenio por cateter nasal e hidrocortisona 300mg ev e prometasina 25mg vo	0	0
200910000872	RJ	3	3			5	c50	c50	neoplasia maligna da mama	2	docetaxel	cefaleia	disturbios do sistema nervoso	6	efeitos clinicamente importantes	Interrupcao da infusao e instalacao de oxigenio por cateter nasal + hidrocortisona 300mg	0	0
201101001162	RJ	3	3				c50	c50	neoplasia maligna da mama	2	docetaxel	cefaleia	disturbios do sistema nervoso	6	efeitos clinicamente importantes	oxigenioterapia e administrado ev hidrocortizona 500 mg e difenidramina 50 mg.	0	0
201108003241	RJ	3	3				c50	c50	neoplasia maligna da mama	2	docetaxel	cefaleia	disturbios do sistema nervoso	6	efeitos clinicamente importantes	txt interrompido e tratada com hidrocortisona 250 mg Iv+oxigenoterapia e com a melhora dos sinais/sintomas reiniciou a infusao.	0	0
201202002326	RJ	3	3				c50	c50	neoplasia maligna da mama	2	docetaxel	cefaleia	disturbios do sistema nervoso	6	efeitos clinicamente importantes	Infusao de txt interrompida e tratada c/ hidrocortisona 200 mg Iv+difenidramina 25 mg Iv e apos melhora reiniciou a infusao.	0	0
201207003540	RJ	3	3				c50	c50	neoplasia maligna da mama	2	docetaxel	cefaleia	disturbios do sistema nervoso	6	efeitos clinicamente importantes	Infusao interrompida e tratada com difenidramina 50 mg Iv +captopril 25 mg e apos melhora solicitada lentificacao da infusao.	0	0
201210002056	RJ	3	3				c50	c50	neoplasia maligna da mama	2	docetaxel	cefaleia	disturbios do sistema nervoso	6	efeitos clinicamente importantes	difenidramina 25 mg Iv + hidrocortisona 100 mg Iv	0	0
201304000278	RJ	3	4				c50	c50	neoplasia maligna da mama	2	docetaxel	cefaleia	disturbios do sistema nervoso	6	efeitos clinicamente importantes	Infusao interrompida e tratada com difenidramina 25 mgIv+hidrocortisona 100 mgIv+oxigenoterapia, apos melhora reiniciou infusao.	0	0
201304002187	RJ	3	4			5	c50	c50	neoplasia maligna da mama	2	docetaxel	cefaleia	disturbios do sistema nervoso	6	efeitos clinicamente importantes	Infusao interrompida e com a melhora dos sinais/sintomas reiniciou a infusao.	0	0
201305001907	RJ	3	4			5	c50	c50	neoplasia maligna da mama	2	docetaxel	cefaleia	disturbios do sistema nervoso	6	efeitos clinicamente importantes	Infusao interrompida e tratada com difenidramina 25 mg Iv e com a melhora dos sinais/sintomas reiniciou a infusao.	0	0
201305004253	RJ	3	4			5	c50	c50	neoplasia maligna da mama	2	docetaxel	cefaleia	disturbios do sistema nervoso	6	efeitos clinicamente importantes	Infusao interrompida e tratada com hidrocortisona 100 mg e com a melhora dos sinais/sintomas reiniciou a infusao.	0	0
201307001331	RJ	3	4			5	c50	c50	neoplasia maligna da mama	2	docetaxel	cefaleia	disturbios do sistema nervoso	6	efeitos clinicamente importantes	Infusao interrompida e tratada com dipirona 1g Iv+ hidrocortisona 200 mg Iv, apos melhora dos sinais/sintomas reiniciou infusao	0	0
201309002569	RJ	3	4			5	c50	c50	neoplasia maligna da mama	2	docetaxel	cefaleia	disturbios do sistema nervoso	6	efeitos clinicamente importantes	dipirona1gIv+hidrocortisona 300 mgIv+oxigenoterapia+captopril 25mg vo+ ecg + encaminhamento ao spa.	0	0
201310000066	RJ	3	4			5	c50	c50	neoplasia maligna da mama	2	docetaxel	cefaleia	disturbios do sistema nervoso	6	efeitos clinicamente importantes	Infusao interrompida e tratada com hidrocortisona 300 mgIv e com a melhora dos sinais/sintomas reiniciou o tratamento.	0	0
201312002510	RJ	3	4			5	c50	c50	neoplasia maligna da mama	2	docetaxel	cefaleia	disturbios do sistema nervoso	6	efeitos clinicamente importantes	tratada com difenidramina 50 mgIv +insulina 6 uI sc, e com a melhora do sintoma reiniciou a infusao.	0	0
201401000972	RJ	3				5	c50	c50	neoplasia maligna da mama	2	docetaxel	celulite agravada	Infeccoes e infestacoes	3	motivou ou prolongou a hospitalizacao		4	1
201212000334	RJ	3	2				c50	c50	neoplasia maligna da mama	2	docetaxel	cianose	disturbios cardiacos	6	efeitos clinicamente importantes	tratada com captopril 25 mg sub-lingual+hidrocortisona 500 mgIv+oxigenoterapia, apos melhora o uso da medicacao foi suspenso.	0	0
201305002637	RJ	3	4			5	c50	c50	neoplasia maligna da mama	2	docetaxel	congestao nasal	disturbios respitatorios, toracicos e do mediastino	6	efeitos clinicamente importantes	Infusao interrompida e administrado difenidramina 50 mg Iv e com a melhora dos sinais/sintomas reiniciou a infusao.	0	0
201402000582	MG	3	4	56	4	5	c50	c50	neoplasia maligna da mama	2	docetaxel	constipacao	disturbios gastrointestinais	6	efeitos clinicamente importantes			0
200801000828	RJ	3	3	49	3	5	c50	c50	neoplasia maligna da mama	2	docetaxel	depressao	disturbios pesiquiatricos	6	efeitos clinicamente importantes		0	0
200809000264	SP	3	4	40	2	5	c50	c50	neoplasia maligna da mama	2	docetaxel	descamacao da pele	disturbios de pele e tecido subcutaneo	6	efeitos clinicamente importantes			0
200801000828	RJ	3	3	49	3	5	c50	c50	neoplasia maligna da mama	2	docetaxel	desconforto abdominal	disturbios gastrointestinais	6	efeitos clinicamente importantes		0	0
200801000923	RJ	3	3	50	3	5	c50	c50	neoplasia maligna da mama	2	docetaxel	desconforto abdominal	disturbios gastrointestinais	6	efeitos clinicamente importantes	Interrupcao da infusao, com posterior reinico sem intercorrencias	0	0
200911000412	RJ	3	3			5	c50	c50	neoplasia maligna da mama	2	docetaxel	desconforto abdominal	disturbios gastrointestinais	6	efeitos clinicamente importantes	Interrupcao da infusao e instalacao de oxigenio por cateter	0	0
200911001974	RJ	3	3			5	c50	c50	neoplasia maligna da mama	2	docetaxel	desconforto abdominal	disturbios gastrointestinais	6	efeitos clinicamente importantes	Interrupcao da infusao e instalacao de oxigenio por cateter nasal + hidrocortisona 300mg	0	0
200912000635	RJ	3	3				c50	c50	neoplasia maligna da mama	2	docetaxel	desconforto abdominal	disturbios gastrointestinais	6	efeitos clinicamente importantes	Interrupcao da infusao e instalacao de oxigenio por cateter nasal + hidrocortisona 300mg + dipirona 500mg	0	0
201011002316	RJ	3	3				c50	c50	neoplasia maligna da mama	2	docetaxel	desconforto abdominal	disturbios gastrointestinais	6	efeitos clinicamente importantes	Infusao interrompida ate melhora dos sintomas e administracao de hidrocortizona e difenidramina ev.	0	0
201101000189	RJ	3	3				c50	c50	neoplasia maligna da mama	2	docetaxel	desconforto abdominal	disturbios gastrointestinais	6	efeitos clinicamente importantes		0	0
201101001182	RJ	3	3				c50	c50	neoplasia maligna da mama	2	docetaxel	desconforto abdominal	disturbios gastrointestinais	6	efeitos clinicamente importantes	oxigenioterapia, e administracao ev de hidrocortizona 500 mg,difenidramina 50mg,dipirona 2g, hioscina 2ml e bromoprida 2o mg.	0	0
201101001246	RJ	3	3				c50	c50	neoplasia maligna da mama	2	docetaxel	desconforto abdominal	disturbios gastrointestinais	6	efeitos clinicamente importantes	Infusao interrompida, oxigenoterapia e administrado hidrocortisiona 200 mg Iv.	0	0
201104000661	RJ	3	3				c50	c50	neoplasia maligna da mama	2	docetaxel	desconforto abdominal	disturbios gastrointestinais	6	efeitos clinicamente importantes	Infusao txt interrompido e tratada com oxigenoterapia e com melhora dos sintomas reiniciou a infusao.	0	0
201109003802	RJ	3	3				c50	c50	neoplasia maligna da mama	2	docetaxel	desconforto abdominal	disturbios gastrointestinais	6	efeitos clinicamente importantes		0	0
201110002801	RJ	3	3				c50	c50	neoplasia maligna da mama	2	docetaxel	desconforto abdominal	disturbios gastrointestinais	6	efeitos clinicamente importantes	Interrompeu a infusao e com a melhora dos sintomas reiniciou as 11:25h e terminou as 13:05h.	0	0
201202002414	RJ	3	3				c50	c50	neoplasia maligna da mama	2	docetaxel	desconforto abdominal	disturbios gastrointestinais	6	efeitos clinicamente importantes	Interrompeu infusao de txt e tratada com difenidramina 25 mg Iv+hidrocortisonan 100 mg Iv e apos melhora reiniciou infusao.	0	0
201204000687	RJ	3	3				c50	c50	neoplasia maligna da mama	2	docetaxel	desconforto abdominal	disturbios gastrointestinais	6	efeitos clinicamente importantes	Infusao interrompida, e apos melhora melhora dos sinais/sintomas o medico assistente recomendou lentificacao da infusao .	0	0
201207001878	RJ	3	3				c50	c50	neoplasia maligna da mama	2	docetaxel	desconforto abdominal	disturbios gastrointestinais	6	efeitos clinicamente importantes	Infusao interrompida e administrada metoclopramida 10 mg Iv+ ondansetrona 8 mg Iv. a infusao foi suspensa.	0	0
201208001400	RJ	3	3				c50	c50	neoplasia maligna da mama	2	docetaxel	desconforto abdominal	disturbios gastrointestinais	6	efeitos clinicamente importantes	Infusao interrompida e administrado hidrocortisona 100 mg Iv e apos melhora dos sinais/sintomas reiniciou infusao com docetaxel.	0	0
201210000120	RJ	3	3				c50	c50	neoplasia maligna da mama	2	docetaxel	desconforto abdominal	disturbios gastrointestinais	6	efeitos clinicamente importantes	Infusao interrompida e tratada com oxigenoterapia e logo apos reiniciou infusao com taxotere.	0	0
201211003233	RJ	3	2				c50	c50	neoplasia maligna da mama	2	docetaxel	desconforto abdominal	disturbios gastrointestinais	6	efeitos clinicamente importantes	tratada com oxigenoterapia, hidrocortisona 300 mg Iv e ranitidina 50 mg Iv, apos melhora reiniciou a infusao.	0	0
201302001811	RJ	3	4				c50	c50	neoplasia maligna da mama	2	docetaxel	desconforto abdominal	disturbios gastrointestinais	6	efeitos clinicamente importantes	Infusao interrompida e administrado hidrocortisona 300 mg Iv + omeprazol Iv e apos melhora dos sintomas reiniciou a infusao.	0	0
201304002073	RJ	3	4			5	c50	c50	neoplasia maligna da mama	2	docetaxel	desconforto abdominal	disturbios gastrointestinais	6	efeitos clinicamente importantes	Infusao interrompida e tratada com hidrocortisona 100 mgIv e com a melhora dos sinais/sintomas reiniciou a infusao.	0	0
201304002098	RJ	3	4			5	c50	c50	neoplasia maligna da mama	2	docetaxel	desconforto abdominal	disturbios gastrointestinais	6	efeitos clinicamente importantes	Infusao interrompida e com a melhora dos sinais/sintomas reiniciou a infusao.	0	0
201305000993	RJ	3	4			5	c50	c50	neoplasia maligna da mama	2	docetaxel	desconforto abdominal	disturbios gastrointestinais	6	efeitos clinicamente importantes	Infusao interrompida e tratada com hidrocortisona Iv+dipirona Iv+oxigenoterapia e apos melhora reiniciou a infusao.	0	0
201305001092	RJ	3	4			5	c50	c50	neoplasia maligna da mama	2	docetaxel	desconforto abdominal	disturbios gastrointestinais	6	efeitos clinicamente importantes	Infusao interrompida e tratada com difenidramina 25 mg Iv e com a melhora dos sinais/sintomas reiniciou a infusao.	0	0
201306001029	RJ	3	4			5	c50	c50	neoplasia maligna da mama	2	docetaxel	desconforto abdominal	disturbios gastrointestinais	6	efeitos clinicamente importantes	Infusao interrompida e com a melhora dos sinais/sintomas reiniciou a infusao.	0	0
201309003807	RJ	3	4			5	c50	c50	neoplasia maligna da mama	2	docetaxel	desconforto abdominal	disturbios gastrointestinais	6	efeitos clinicamente importantes	Infusao interrompida e tratada com oxigenoterapia, apos melhora dos sintomas reiniciou infusao.	0	0
201311002779	RJ	3	4			5	c50	c50	neoplasia maligna da mama	2	docetaxel	desconforto abdominal	disturbios gastrointestinais	6	efeitos clinicamente importantes	tatada com hidrocortisona 300mg Iv+sf 0,9% fenoterol+dipirona 1g Iv+metoclopramida 10 mg Iv.	0	0
201109001181	RJ	3	3				c50	c50	neoplasia maligna da mama	2	docetaxel	desconforto oral	disturbios gastrointestinais	6	efeitos clinicamente importantes	txt interrompido e administrado hidrocortisona 500 mg Iv e apos melhora do sintoma reiniciou a infusao.	0	0
201209003579	RJ	3	3				c50	c50	neoplasia maligna da mama	2	docetaxel	desconforto oral	disturbios gastrointestinais	6	efeitos clinicamente importantes	Infusao interrompida e tratada com hidrocortisona 200 mgIv e com a melhora dos sinais/sintomas reiniciou a infusao.	0	0
201211001240	RJ	3	2				c50	c50	neoplasia maligna da mama	2	docetaxel	desconforto oral	disturbios gastrointestinais	6	efeitos clinicamente importantes		0	0
201108001162	RJ	3	2	70	5	6	c50	c50	neoplasia maligna da mama	2	docetaxel	desidratacao	disturbios gerais e condicoes do local de administracao	3	motivou ou prolongou a hospitalizacao		2	1
200801001167	RJ	3	3	61	5	5	c50	c50	neoplasia maligna da mama	2	docetaxel	diarreia	disturbios gastrointestinais	6	efeitos clinicamente importantes		0	0
201301001403	MG	3	4	60	4	5	c50	c50	neoplasia maligna da mama	2	docetaxel	diarreia	disturbios gastrointestinais	6	efeitos clinicamente importantes			0
201301001418	MG	3	4	87	5	6	c50	c50	neoplasia maligna da mama	2	docetaxel	diarreia	disturbios gastrointestinais	6	efeitos clinicamente importantes			0
201110001674	RJ	3	3				c50	c50	neoplasia maligna da mama	2	docetaxel	dificuldade para falar	disturbios respitatorios, toracicos e do mediastino	6	efeitos clinicamente importantes	oxigenoterapia + difenidramina 25 mg Iv + hidrocortisona 100mg Iv + dipirona Iv	0	0
201304001426	RJ	3		27	1	5	c50	c50	neoplasia maligna da mama	2	docetaxel	dispneia	disturbios respitatorios, toracicos e do mediastino	2	ameaca a vida		0	1
200801000828	RJ	3	3	49	3	5	c50	c50	neoplasia maligna da mama	2	docetaxel	dispneia	disturbios respitatorios, toracicos e do mediastino	6	efeitos clinicamente importantes		105	0
200801001075	RJ	3	3	61	5	5	c50	c50	neoplasia maligna da mama	2	docetaxel	dispneia	disturbios respitatorios, toracicos e do mediastino	6	efeitos clinicamente importantes		34	0
200801001140	RJ	3	3	46	3	5	c50	c50	neoplasia maligna da mama	2	docetaxel	dispneia	disturbios respitatorios, toracicos e do mediastino	6	efeitos clinicamente importantes		0	0
200801001157	RJ	3	3	28	1	5	c50	c50	neoplasia maligna da mama	2	docetaxel	dispneia	disturbios respitatorios, toracicos e do mediastino	6	efeitos clinicamente importantes		21	0
200801001186	RJ	3	3	50	3	5	c50	c50	neoplasia maligna da mama	2	docetaxel	dispneia	disturbios respitatorios, toracicos e do mediastino	6	efeitos clinicamente importantes		85	0
200801001188	RJ	3	3	50	3	5	c50	c50	neoplasia maligna da mama	2	docetaxel	dispneia	disturbios respitatorios, toracicos e do mediastino	6	efeitos clinicamente importantes		0	0
200808001123	SP	3	4	55	4	5	c50	c50	neoplasia maligna da mama	2	docetaxel	dispneia	disturbios respitatorios, toracicos e do mediastino	6	efeitos clinicamente importantes		0	0
200808002326	SP	3	4	45	3	5	c50	c50	neoplasia maligna da mama	2	docetaxel	dispneia	disturbios respitatorios, toracicos e do mediastino	6	efeitos clinicamente importantes		0	0
200810002491	SP	3	4	57	4	5	c50	c50	neoplasia maligna da mama	2	docetaxel	dispneia	disturbios respitatorios, toracicos e do mediastino	6	efeitos clinicamente importantes		0	0
200810002698	RJ	3	3	30	1	5	c50	c50	neoplasia maligna da mama	2	docetaxel	dispneia	disturbios respitatorios, toracicos e do mediastino	6	efeitos clinicamente importantes		0	0
200810002710	RJ	3	3	42	3	5	c50	c50	neoplasia maligna da mama	2	docetaxel	dispneia	disturbios respitatorios, toracicos e do mediastino	6	efeitos clinicamente importantes		0	0
200810002720	RJ	3	3	33	2	5	c50	c50	neoplasia maligna da mama	2	docetaxel	dispneia	disturbios respitatorios, toracicos e do mediastino	6	efeitos clinicamente importantes		0	0
200811000573	SP	3	4	52	4	5	c50	c50	neoplasia maligna da mama	2	docetaxel	dispneia	disturbios respitatorios, toracicos e do mediastino	6	efeitos clinicamente importantes		0	0
200901001865	SP	3	4	50	3	5	c50	c50	neoplasia maligna da mama	2	docetaxel	dispneia	disturbios respitatorios, toracicos e do mediastino	6	efeitos clinicamente importantes		0	0
200901001899	SP	3	4	46	3	5	c50	c50	neoplasia maligna da mama	2	docetaxel	dispneia	disturbios respitatorios, toracicos e do mediastino	6	efeitos clinicamente importantes	comunico laboratorio	0	0
200910000176	RJ	3	3			5	c50	c50	neoplasia maligna da mama	2	docetaxel	dispneia	disturbios respitatorios, toracicos e do mediastino	6	efeitos clinicamente importantes	Interrupcao da infusao e instalacao de oxigenio por cateter nasal.	0	0
200910000195	RJ	3	3			5	c50	c50	neoplasia maligna da mama	2	docetaxel	dispneia	disturbios respitatorios, toracicos e do mediastino	6	efeitos clinicamente importantes	Interrupcao da infusao e instalacao de oxigenio por cateter nasal.	0	0
200910000202	RJ	3	3			5	c50	c50	neoplasia maligna da mama	2	docetaxel	dispneia	disturbios respitatorios, toracicos e do mediastino	6	efeitos clinicamente importantes	Interrupcao da infusao e instalacao de oxigenio por cateter nasal	0	0
200910000869	RJ	3	3			5	c50	c50	neoplasia maligna da mama	2	docetaxel	dispneia	disturbios respitatorios, toracicos e do mediastino	6	efeitos clinicamente importantes	Interrupcao da infusao e instalacao de oxigenio por cateter nasal e hidrocortisona 300mg ev e prometasina 25mg vo	0	0
200910000871	RJ	3	3			5	c50	c50	neoplasia maligna da mama	2	docetaxel	dispneia	disturbios respitatorios, toracicos e do mediastino	6	efeitos clinicamente importantes	Interrupcao da infusao e instalacao de oxigenio por cateter nasal	0	0
200910000872	RJ	3	3			5	c50	c50	neoplasia maligna da mama	2	docetaxel	dispneia	disturbios respitatorios, toracicos e do mediastino	6	efeitos clinicamente importantes	Interrupcao da infusao e instalacao de oxigenio por cateter nasal + hidrocortisona 300mg	0	0
200911000413	RJ	3	3			5	c50	c50	neoplasia maligna da mama	2	docetaxel	dispneia	disturbios respitatorios, toracicos e do mediastino	6	efeitos clinicamente importantes	Interrupcao da infusao e instalacao de oxigenio por cateter nasal	0	0
200911001974	RJ	3	3			5	c50	c50	neoplasia maligna da mama	2	docetaxel	dispneia	disturbios respitatorios, toracicos e do mediastino	6	efeitos clinicamente importantes	Interrupcao da infusao e instalacao de oxigenio por cateter nasal + hidrocortisona 300mg	0	0
200912000620	RJ	3	3			6	c50	c50	neoplasia maligna da mama	2	docetaxel	dispneia	disturbios respitatorios, toracicos e do mediastino	6	efeitos clinicamente importantes	Interrupcao da infusao e instalacao de oxigenio por cateter nasal e hidrocortisona 300mg ev e prometasina 25mg vo	0	0
200912000629	RJ	3	3			5	c50	c50	neoplasia maligna da mama	2	docetaxel	dispneia	disturbios respitatorios, toracicos e do mediastino	6	efeitos clinicamente importantes	Interrupcao da infusao e instalacao de oxigenio por cateter nasal	0	0
200912000630	RJ	3	3			5	c50	c50	neoplasia maligna da mama	2	docetaxel	dispneia	disturbios respitatorios, toracicos e do mediastino	6	efeitos clinicamente importantes	Interrupcao da infusao e instalacao de oxigenio por cateter nasal	0	0
200912000635	RJ	3	3				c50	c50	neoplasia maligna da mama	2	docetaxel	dispneia	disturbios respitatorios, toracicos e do mediastino	6	efeitos clinicamente importantes	Interrupcao da infusao e instalacao de oxigenio por cateter nasal + hidrocortisona 300mg + dipirona 500mg	0	0
200912000638	RJ	3	3			5	c50	c50	neoplasia maligna da mama	2	docetaxel	dispneia	disturbios respitatorios, toracicos e do mediastino	6	efeitos clinicamente importantes	Interrupcao da infusao e instalacao de oxigenio por cateter nasal + hidrocortisona 300mg	0	0
200912001281	RJ	3	3			6	c50	c50	neoplasia maligna da mama	2	docetaxel	dispneia	disturbios respitatorios, toracicos e do mediastino	6	efeitos clinicamente importantes	Interrupcao da infusao e instalacao de oxigenio nasal + hidrocortisona 500mg	0	0
200912001283	RJ	3	3			6	c50	c50	neoplasia maligna da mama	2	docetaxel	dispneia	disturbios respitatorios, toracicos e do mediastino	6	efeitos clinicamente importantes	Interrupcao da infusao e instalacao de oxigenio por cateter nasal	0	0
200912001423	RJ	3	3			6	c50	c50	neoplasia maligna da mama	2	docetaxel	dispneia	disturbios respitatorios, toracicos e do mediastino	6	efeitos clinicamente importantes	Interrupcao da infusao e instalacao de oxigenio nasal	0	0
201003001903	RJ	3	3			6	c50	c50	neoplasia maligna da mama	2	docetaxel	dispneia	disturbios respitatorios, toracicos e do mediastino	6	efeitos clinicamente importantes	Interrupcao da infusao e instalacao de oxigenio por cateter nasal	0	0
201005001825	SP	3		51	4	5	c50	c50	neoplasia maligna da mama	2	docetaxel	dispneia	disturbios respitatorios, toracicos e do mediastino	6	efeitos clinicamente importantes		0	0
201006001283	RJ	3	3				c50	c50	neoplasia maligna da mama	2	docetaxel	dispneia	disturbios respitatorios, toracicos e do mediastino	6	efeitos clinicamente importantes		0	0
201006001397	RJ	3	3				c50	c50	neoplasia maligna da mama	2	docetaxel	dispneia	disturbios respitatorios, toracicos e do mediastino	6	efeitos clinicamente importantes		0	0
201006001400	RJ	3	3				c50	c50	neoplasia maligna da mama	2	docetaxel	dispneia	disturbios respitatorios, toracicos e do mediastino	6	efeitos clinicamente importantes		0	0
201006001402	RJ	3	3				c50	c50	neoplasia maligna da mama	2	docetaxel	dispneia	disturbios respitatorios, toracicos e do mediastino	6	efeitos clinicamente importantes		0	0
201008000356	RJ	3	3				c50	c50	neoplasia maligna da mama	2	docetaxel	dispneia	disturbios respitatorios, toracicos e do mediastino	6	efeitos clinicamente importantes		0	0
201008001030	RJ	3	3				c50	c50	neoplasia maligna da mama	2	docetaxel	dispneia	disturbios respitatorios, toracicos e do mediastino	6	efeitos clinicamente importantes		0	0
201010000685	RJ	3	3				c50	c50	neoplasia maligna da mama	2	docetaxel	dispneia	disturbios respitatorios, toracicos e do mediastino	6	efeitos clinicamente importantes	Interrompido o medicamento, instalado cateter de oxigenio ate melhora dos sintomas.	0	0
201010001468	RJ	3	3				c50	c50	neoplasia maligna da mama	2	docetaxel	dispneia	disturbios respitatorios, toracicos e do mediastino	6	efeitos clinicamente importantes	Instalado cateter de oxigenio ate a melhora dos sintomas. suspensao do medicamento com melhora	0	0
201011001718	RJ	3	3				c50	c50	neoplasia maligna da mama	2	docetaxel	dispneia	disturbios respitatorios, toracicos e do mediastino	6	efeitos clinicamente importantes	Infusao interrompida, e administracao de hidrocortizona 200 mg ev e difenidramina 50 mg ev.	0	0
201011002184	RJ	3	3				c50	c50	neoplasia maligna da mama	2	docetaxel	dispneia	disturbios respitatorios, toracicos e do mediastino	6	efeitos clinicamente importantes	Infusao interrompida e instalado cateter de oxigenio ate melhora dos sintomas.	0	0
201011002316	RJ	3	3				c50	c50	neoplasia maligna da mama	2	docetaxel	dispneia	disturbios respitatorios, toracicos e do mediastino	6	efeitos clinicamente importantes	Infusao interrompida ate melhora dos sintomas e administracao de hidrocortizona e difenidramina ev.	0	0
201011002743	RJ	3	3				c50	c50	neoplasia maligna da mama	2	docetaxel	dispneia	disturbios respitatorios, toracicos e do mediastino	6	efeitos clinicamente importantes	Infusao interrompida, instalacao de cateter de oxigenio. administracao intravenosa de hidrocortizona 100 mg e difenidramina 25 m	0	0
201012000005	RJ	3	3				c50	c50	neoplasia maligna da mama	2	docetaxel	dispneia	disturbios respitatorios, toracicos e do mediastino	6	efeitos clinicamente importantes	Infusao interrompida e instalado cateter de oxigenio. administrado intravenoso difenidramina 25 mg e hidrocortizona 100 mg.	0	0
201012000039	RJ	3	3				c50	c50	neoplasia maligna da mama	2	docetaxel	dispneia	disturbios respitatorios, toracicos e do mediastino	6	efeitos clinicamente importantes	Infusao foi interrompida e instalado cateter de oxigenio ate melhora dos sintomas.	0	0
201012000406	RJ	3	3				c50	c50	neoplasia maligna da mama	2	docetaxel	dispneia	disturbios respitatorios, toracicos e do mediastino	6	efeitos clinicamente importantes	Infusao interrompida, instalado cateter de oxigenio e administrada hidrocortizona 100 mg ev.	0	0
201012000804	RJ	3	3				c50	c50	neoplasia maligna da mama	2	docetaxel	dispneia	disturbios respitatorios, toracicos e do mediastino	6	efeitos clinicamente importantes	Infusao interrompida e foi instalado cateter de oxigenio ate melhora dos sntomas. continuou com o medicamento.	0	0
201012000931	RJ	3	3				c50	c50	neoplasia maligna da mama	2	docetaxel	dispneia	disturbios respitatorios, toracicos e do mediastino	6	efeitos clinicamente importantes	Instalado cateter de oxigenio, administrado 200 mg de hidrocortizona Iv.	0	0
201012001435	RJ	3	3				c50	c50	neoplasia maligna da mama	2	docetaxel	dispneia	disturbios respitatorios, toracicos e do mediastino	6	efeitos clinicamente importantes	Instalacao de cateter de oxigenio e administracao intravenosa de 100 mg de hidrocortizona ate melhora dos sintomas.	0	0
201101000189	RJ	3	3				c50	c50	neoplasia maligna da mama	2	docetaxel	dispneia	disturbios respitatorios, toracicos e do mediastino	6	efeitos clinicamente importantes		0	0
201101000205	RJ	3	3				c50	c50	neoplasia maligna da mama	2	docetaxel	dispneia	disturbios respitatorios, toracicos e do mediastino	6	efeitos clinicamente importantes	a infusao foi interrompida, instalou-se cateter de oxigenio e administrou-se hidrocortizona 100 mg Iv e continuou o medicamento.	0	0
201101000224	RJ	3	3				c50	c50	neoplasia maligna da mama	2	docetaxel	dispneia	disturbios respitatorios, toracicos e do mediastino	6	efeitos clinicamente importantes	Infusao foi interrompida e instalou-se cateter de oxigenio e soro fisiologico 0,9% ate melhora dos sintomas.	0	0
201101000251	RJ	3	3				c50	c50	neoplasia maligna da mama	2	docetaxel	dispneia	disturbios respitatorios, toracicos e do mediastino	6	efeitos clinicamente importantes	Infusao interrompida e realizada administracao de hidrocortizona 300 mg e difenidramina 50 mg Iv.	0	0
201101000269	RJ	3	3				c50	c50	neoplasia maligna da mama	2	docetaxel	dispneia	disturbios respitatorios, toracicos e do mediastino	6	efeitos clinicamente importantes	Infusao interrompida e realizada administracao de hidrocortizona 200 mg, difenidramina 25 mg e tramadol 50 mg Iv e nebulizacao c	0	0
201101000632	RJ	3	3				c50	c50	neoplasia maligna da mama	2	docetaxel	dispneia	disturbios respitatorios, toracicos e do mediastino	6	efeitos clinicamente importantes	Interrompida a infusao e administrado tramadol ev ate melhora dos sintomas.	0	0
201101000929	RJ	3	3				c50	c50	neoplasia maligna da mama	2	docetaxel	dispneia	disturbios respitatorios, toracicos e do mediastino	6	efeitos clinicamente importantes	oxigenioterapia e administrada hidrocortizona 100 mg ev.	0	0
201101000941	RJ	3	3				c50	c50	neoplasia maligna da mama	2	docetaxel	dispneia	disturbios respitatorios, toracicos e do mediastino	6	efeitos clinicamente importantes	oxigenioterapia e administracao ev de hidrocortisona 200 mg e difenidramina 25 mg.	0	0
201101000978	RJ	3	3				c50	c50	neoplasia maligna da mama	2	docetaxel	dispneia	disturbios respitatorios, toracicos e do mediastino	6	efeitos clinicamente importantes	oxigenoterapia e administrada hidrocortizona 100 mg ev.	0	0
201101001057	RJ	3	3				c50	c50	neoplasia maligna da mama	2	docetaxel	dispneia	disturbios respitatorios, toracicos e do mediastino	6	efeitos clinicamente importantes	Infusao do medicamen. interrompido e realizada administracao de adrenalina 1amp. sc, hidrocortizona 400mg ev, ranitidina 50mgev.	0	0
201101001075	RJ	3	3				c50	c50	neoplasia maligna da mama	2	docetaxel	dispneia	disturbios respitatorios, toracicos e do mediastino	6	efeitos clinicamente importantes	oxigenoterapia e administrado hidrocortisona 400 mg ev e difenidramina 25 mg. continuacao do medicamento.	0	0
201101001182	RJ	3	3				c50	c50	neoplasia maligna da mama	2	docetaxel	dispneia	disturbios respitatorios, toracicos e do mediastino	6	efeitos clinicamente importantes	oxigenioterapia, e administracao ev de hidrocortizona 500 mg,difenidramina 50mg,dipirona 2g, hioscina 2ml e bromoprida 2o mg.	0	0
201101001236	RJ	3	3				c50	c50	neoplasia maligna da mama	2	docetaxel	dispneia	disturbios respitatorios, toracicos e do mediastino	6	efeitos clinicamente importantes	a infusao foi interrompida e administrou-se hidrocortizona 100 mg Iv.	0	0
201101001246	RJ	3	3				c50	c50	neoplasia maligna da mama	2	docetaxel	dispneia	disturbios respitatorios, toracicos e do mediastino	6	efeitos clinicamente importantes	Infusao interrompida, oxigenoterapia e administrado hidrocortisiona 200 mg Iv.	0	0
201101001261	RJ	3	3				c50	c50	neoplasia maligna da mama	2	docetaxel	dispneia	disturbios respitatorios, toracicos e do mediastino	6	efeitos clinicamente importantes	Interrupao e oxigenioterapia ate melhora dos sintomas.	0	0
201101001405	RJ	3	3				c50	c50	neoplasia maligna da mama	2	docetaxel	dispneia	disturbios respitatorios, toracicos e do mediastino	6	efeitos clinicamente importantes	suspensao do medicamento e dministrado hidrocortisona 500 mg ev + oxigenoterapia	0	0
201101001452	RJ	3	3				c50	c50	neoplasia maligna da mama	2	docetaxel	dispneia	disturbios respitatorios, toracicos e do mediastino	6	efeitos clinicamente importantes	Interrupcao da infusao, oxigenioterapia, administrado 250 mg de hidrocortisona ev e comprimido de captropil 25 mg.	0	0
201101001914	RJ	3	3				c50	c50	neoplasia maligna da mama	2	docetaxel	dispneia	disturbios respitatorios, toracicos e do mediastino	6	efeitos clinicamente importantes	Interrupao e oxigenioterapia + administracao de 250mg de hidrocortisona ate melhora dos sintomas.	0	0
201102000034	RJ	3	3				c50	c50	neoplasia maligna da mama	2	docetaxel	dispneia	disturbios respitatorios, toracicos e do mediastino	6	efeitos clinicamente importantes	realizada administracao ev de hidrocortisona 400mg, difenidramina 25 mg e tramadol 500mg e nebulizacao com soro fisiolog. 0,9%.	0	0
201102000040	RJ	3	3				c50	c50	neoplasia maligna da mama	2	docetaxel	dispneia	disturbios respitatorios, toracicos e do mediastino	6	efeitos clinicamente importantes	Infusao interrompida e realizada oxigenoterapia e administracao de hidrocortisona 300 mg e difenidramina 25 mg.	0	0
201102000996	RJ	3	3				c50	c50	neoplasia maligna da mama	2	docetaxel	dispneia	disturbios respitatorios, toracicos e do mediastino	6	efeitos clinicamente importantes	Infusao interrompida e realizada oxigenioterapia e administracao Iv de difenidramina 50 mg.	0	0
201102001579	RJ	3	3				c50	c50	neoplasia maligna da mama	2	docetaxel	dispneia	disturbios respitatorios, toracicos e do mediastino	6	efeitos clinicamente importantes	Infusao do medicamento interrompida e realizado oxinenioterapia.	0	0
201102002770	RJ	3	3				c50	c50	neoplasia maligna da mama	2	docetaxel	dispneia	disturbios respitatorios, toracicos e do mediastino	6	efeitos clinicamente importantes	Infusao interrompida e administrado hidrocortisona 500 mg Iv + difenidramina 50 mg + oxigenoterapia.	0	0
201102002789	RJ	3	3				c50	c50	neoplasia maligna da mama	2	docetaxel	dispneia	disturbios respitatorios, toracicos e do mediastino	6	efeitos clinicamente importantes	Infusao interrompida as 13:00h e instalacao de o2.	0	0
201102002910	RJ	3	3				c50	c50	neoplasia maligna da mama	2	docetaxel	dispneia	disturbios respitatorios, toracicos e do mediastino	6	efeitos clinicamente importantes	oxigenioterapia e hidrocortisona 250 mg ev	0	0
201102002933	RJ	3	3				c50	c50	neoplasia maligna da mama	2	docetaxel	dispneia	disturbios respitatorios, toracicos e do mediastino	6	efeitos clinicamente importantes	conduta: hidrocortisona 200 mg ev	0	0
201103001581	RJ	3	3				c50	c50	neoplasia maligna da mama	2	docetaxel	dispneia	disturbios respitatorios, toracicos e do mediastino	6	efeitos clinicamente importantes	Infusao interrompida e administrado hidrocortisona 300mg + oxinenoterapia.	0	0
201103001612	RJ	3	3				c50	c50	neoplasia maligna da mama	2	docetaxel	dispneia	disturbios respitatorios, toracicos e do mediastino	6	efeitos clinicamente importantes	txt interrompido, hidrocortisona 300mg Iv+oxigenoterapia. tambem recomendada reducao da velocidade de infusao.	0	0
201103001990	RJ	3	3				c50	c50	neoplasia maligna da mama	2	docetaxel	dispneia	disturbios respitatorios, toracicos e do mediastino	6	efeitos clinicamente importantes	Infusao interrompida e administrado hidrocortisona 100 mg+o2 umido	0	0
201103002123	RJ	3	3				c50	c50	neoplasia maligna da mama	2	docetaxel	dispneia	disturbios respitatorios, toracicos e do mediastino	6	efeitos clinicamente importantes	txt interrompido as 12:45h, administrado dexametasona 20mg Iv e oxigenoterapia.	0	0
201103002181	RJ	3	3				c50	c50	neoplasia maligna da mama	2	docetaxel	dispneia	disturbios respitatorios, toracicos e do mediastino	6	efeitos clinicamente importantes	Instalado cateter o2 e feito hidrocortisona 100mg, dipirona 2ml e difenidramina 25mg, todos ev.	0	0
201103002223	RJ	3	3				c50	c50	neoplasia maligna da mama	2	docetaxel	dispneia	disturbios respitatorios, toracicos e do mediastino	6	efeitos clinicamente importantes	hidrocortisona 100mg e difenidramina 25mg,ambos ev, cateter o2(1ªram).hidrocortisona 200mg ev.cateter o2+sf0,9%(2ªram).	0	0
201103002265	RJ	3	3				c50	c50	neoplasia maligna da mama	2	docetaxel	dispneia	disturbios respitatorios, toracicos e do mediastino	6	efeitos clinicamente importantes	Infusao interrompida e administrado hidrocortisona 500mg Iv+difenidramina 50mg Iv+oxigenoterapia.	0	0
201103002282	RJ	3	3				c50	c50	neoplasia maligna da mama	2	docetaxel	dispneia	disturbios respitatorios, toracicos e do mediastino	6	efeitos clinicamente importantes	Infusao interrompida e instalado cateter de o2.	0	0
201103002308	RJ	3	3				c50	c50	neoplasia maligna da mama	2	docetaxel	dispneia	disturbios respitatorios, toracicos e do mediastino	6	efeitos clinicamente importantes	Infusao interrompida e administrado hidrocortisona 100mg + oxigenoterapia.	0	0
201103002409	RJ	3	3				c50	c50	neoplasia maligna da mama	2	docetaxel	dispneia	disturbios respitatorios, toracicos e do mediastino	6	efeitos clinicamente importantes	Infusao interrompida e administrado hidrocortisona 200mg Iv + oxigenoterapia.	0	0
201103002451	RJ	3	3				c50	c50	neoplasia maligna da mama	2	docetaxel	dispneia	disturbios respitatorios, toracicos e do mediastino	6	efeitos clinicamente importantes	Infusao interrompida, feito hidrocortisona 300mg ev e instalado cateter o2. mantida sob observacao ate melhora dos sintomas.	0	0
201103002603	RJ	3	3				c50	c50	neoplasia maligna da mama	2	docetaxel	dispneia	disturbios respitatorios, toracicos e do mediastino	6	efeitos clinicamente importantes	Infusao interrompida e administrado hidrocortisona 300mg Iv,difenidramina 50mg Iv e oxigenoterapia.	0	0
201104000499	RJ	3	3				c50	c50	neoplasia maligna da mama	2	docetaxel	dispneia	disturbios respitatorios, toracicos e do mediastino	6	efeitos clinicamente importantes	Infusao interrompida e atendida com hidrocortisona 300mg Iv difenidramina 25 mg Iv e oxigenoterapia,com melhora dos sintomas.	0	0
201104000547	RJ	3	3				c50	c50	neoplasia maligna da mama	2	docetaxel	dispneia	disturbios respitatorios, toracicos e do mediastino	6	efeitos clinicamente importantes	Infusao interrompido e administrado hidrocortisona 200mg Iv + difenidramina 25mg Iv+ oxigenoterapia.	0	0
201104000661	RJ	3	3				c50	c50	neoplasia maligna da mama	2	docetaxel	dispneia	disturbios respitatorios, toracicos e do mediastino	6	efeitos clinicamente importantes	Infusao txt interrompido e tratada com oxigenoterapia e com melhora dos sintomas reiniciou a infusao.	0	0
201104001146	RJ	3	3				c50	c50	neoplasia maligna da mama	2	docetaxel	dispneia	disturbios respitatorios, toracicos e do mediastino	6	efeitos clinicamente importantes	Infusao interrompida e administrado hidrocortisona 500mg Iv+ oxigenoterapia.	0	0
201104001369	RJ	3	3				c50	c50	neoplasia maligna da mama	2	docetaxel	dispneia	disturbios respitatorios, toracicos e do mediastino	6	efeitos clinicamente importantes	Infusao interrompida e administrado hidrocortisona 200mg + oxigenoterapia.	0	0
201104001417	RJ	3	3				c50	c50	neoplasia maligna da mama	2	docetaxel	dispneia	disturbios respitatorios, toracicos e do mediastino	6	efeitos clinicamente importantes	Infusao interrompida, tratada c/ hidrocortisona 200mg+difenidramina 25mg+oxigenoterapia. apos melhora, reinicio da infusao.	0	0
201104001484	RJ	3	3				c50	c50	neoplasia maligna da mama	2	docetaxel	dispneia	disturbios respitatorios, toracicos e do mediastino	6	efeitos clinicamente importantes	Infusao interrompida e tratada com oxigenoterapia e com melhora dos sintomas houve reinicio da infusao.	0	0
201104002682	RJ	3	3				c50	c50	neoplasia maligna da mama	2	docetaxel	dispneia	disturbios respitatorios, toracicos e do mediastino	6	efeitos clinicamente importantes	txt interrompido,tratada com oxigenoterapia + hidrocortisona 200mg + difenidramina 25mg.	0	0
201105000083	RJ	3	3				c50	c50	neoplasia maligna da mama	2	docetaxel	dispneia	disturbios respitatorios, toracicos e do mediastino	6	efeitos clinicamente importantes	Infusao interrompida e administrado hidrocortisona 100 mg ev+oxigenoterapia e apos melhora, reinicio da infusao.	0	0
201105000125	RJ	3	3				c50	c50	neoplasia maligna da mama	2	docetaxel	dispneia	disturbios respitatorios, toracicos e do mediastino	6	efeitos clinicamente importantes	txt interrompido e apos melhora dos sintomas, a infusao foi reiniciada.	0	0
201105000232	RJ	3	3				c50	c50	neoplasia maligna da mama	2	docetaxel	dispneia	disturbios respitatorios, toracicos e do mediastino	6	efeitos clinicamente importantes	txt interrompido e administrado difenidramina 25mg+hidrocortisona 500mg e apos melhora reiniciou a infusao.	0	0
201105000288	RJ	3	3				c50	c50	neoplasia maligna da mama	2	docetaxel	dispneia	disturbios respitatorios, toracicos e do mediastino	6	efeitos clinicamente importantes	txt interrompido e tratada com oxigenoterapia+hidrocortisona 200mg e apos melhora dos sintomas reiniciou a infusao.	0	0
201105000398	RJ	3	3				c50	c50	neoplasia maligna da mama	2	docetaxel	dispneia	disturbios respitatorios, toracicos e do mediastino	6	efeitos clinicamente importantes	txt interrompido e administrado hidrocortisona e apos melhora dos sintomas reiniciou a infusao.	0	0
201105000426	RJ	3	3				c50	c50	neoplasia maligna da mama	2	docetaxel	dispneia	disturbios respitatorios, toracicos e do mediastino	6	efeitos clinicamente importantes	Interrompida infusao e tratada com oxigenoterapia e apos melhora dos sintomas houve reinicio da infusao.	0	0
201105000431	RJ	3	3				c50	c50	neoplasia maligna da mama	2	docetaxel	dispneia	disturbios respitatorios, toracicos e do mediastino	6	efeitos clinicamente importantes	Interrompida a infusao e tratada com oxigenoterapia+hidrocortisona 250mg e apos melhora dos sintomas, reiniciou a infusao	0	0
201105000432	RJ	3	3				c50	c50	neoplasia maligna da mama	2	docetaxel	dispneia	disturbios respitatorios, toracicos e do mediastino	6	efeitos clinicamente importantes	txt interrompido e tratada com oxigenoterapia+hidrocortisona 200mg+difenidramina 25mg e apos melhora, reiniciou a infusao.	0	0
201105000502	RJ	3	3				c50	c50	neoplasia maligna da mama	2	docetaxel	dispneia	disturbios respitatorios, toracicos e do mediastino	6	efeitos clinicamente importantes	txt interrompido e tratada com oxigenoterapia, difenidramina 25 mg e hidrocortisona 200 mg e apos melhora reinicio da infusao.	0	0
201105000689	RJ	3	3				c50	c50	neoplasia maligna da mama	2	docetaxel	dispneia	disturbios respitatorios, toracicos e do mediastino	6	efeitos clinicamente importantes	txt interrompido e tratada com hidrocortisona 200mg + oxigenoterapia e apos melhora dos sintomas reiniciou a infusao.	0	0
201105001270	RJ	3	3				c50	c50	neoplasia maligna da mama	2	docetaxel	dispneia	disturbios respitatorios, toracicos e do mediastino	6	efeitos clinicamente importantes	txt interrompido e tratada com oxigenoterapia + hidrocortisona 200 mg. e apos melhora reiniciou a infusao.	0	0
201105001333	RJ	3	3				c50	c50	neoplasia maligna da mama	2	docetaxel	dispneia	disturbios respitatorios, toracicos e do mediastino	6	efeitos clinicamente importantes	txt interrompido e tratada com oxigenoterapia + hidrocortisona (sem relato de posologia).	0	0
201105001358	RJ	3	3				c50	c50	neoplasia maligna da mama	2	docetaxel	dispneia	disturbios respitatorios, toracicos e do mediastino	6	efeitos clinicamente importantes	txt interrompido e tratada com oxigenoterapia + hidrocortisona (sem relato de posologia).	0	0
201105001440	RJ	3	3				c50	c50	neoplasia maligna da mama	2	docetaxel	dispneia	disturbios respitatorios, toracicos e do mediastino	6	efeitos clinicamente importantes	txt interrompido e tratada com oxigenoterapia e administracao de hidrocortisona, e apos melhora dos sintomas reiniciou a infusao	0	0
201105001477	RJ	3	3				c50	c50	neoplasia maligna da mama	2	docetaxel	dispneia	disturbios respitatorios, toracicos e do mediastino	6	efeitos clinicamente importantes	txt interrompido e tratada com oxigenoterapia ee hidrocortisona 500mg Iv e apos melhora dos sintomas reiniciou infusao.	0	0
201106000294	RJ	3	3				c50	c50	neoplasia maligna da mama	2	docetaxel	dispneia	disturbios respitatorios, toracicos e do mediastino	6	efeitos clinicamente importantes	txt interrompido e tratada com oxigenoterpia+hidrocortisona 200mg+difenidramina 25mg e apos melhora reiniciou a infusao.	0	0
201106002808	RJ	3	3				c50	c50	neoplasia maligna da mama	2	docetaxel	dispneia	disturbios respitatorios, toracicos e do mediastino	6	efeitos clinicamente importantes	txt interrompido e tratada c/captopril 50mg sublingual+difenidramina 50mg Iv+ranitidina 50mg Iv+hidrocortisona 100mg Iv	0	0
201106003579	RJ	3	3				c50	c50	neoplasia maligna da mama	2	docetaxel	dispneia	disturbios respitatorios, toracicos e do mediastino	6	efeitos clinicamente importantes	txt interrompido e tratada com hidrocortisona 500 mg + difenidramina 25 mg e apos melhora reiniciou a infusao.	0	0
201106003618	RJ	3	3				c50	c50	neoplasia maligna da mama	2	docetaxel	dispneia	disturbios respitatorios, toracicos e do mediastino	6	efeitos clinicamente importantes	txt interrompido e tratada com hidrocortisona 200mg+difenidramina 25mg+ranitidina 50mg e apos melhora reiniciou a infusao.	0	0
201106003622	RJ	3	3				c50	c50	neoplasia maligna da mama	2	docetaxel	dispneia	disturbios respitatorios, toracicos e do mediastino	6	efeitos clinicamente importantes	txt interrompido e administrado hidrocortisona 200 mg e apos melhora dos sinais/sintomas reiniciou a infusao.	0	0
201107000142	RJ	3	3				c50	c50	neoplasia maligna da mama	2	docetaxel	dispneia	disturbios respitatorios, toracicos e do mediastino	6	efeitos clinicamente importantes	txt interrompido e administrado dipirona Iv+hidrocortisona Iv 100mg e apos melhora reiniciou a infusao.	0	0
201107000535	RJ	3	3				c50	c50	neoplasia maligna da mama	2	docetaxel	dispneia	disturbios respitatorios, toracicos e do mediastino	6	efeitos clinicamente importantes	txt interrompido e administrado difenidramina 25mg+hidrocortisona 200mg+dipirona e apos melhora reiniciou a infusao.	0	0
201107001141	RJ	3	3				c50	c50	neoplasia maligna da mama	2	docetaxel	dispneia	disturbios respitatorios, toracicos e do mediastino	6	efeitos clinicamente importantes	txt interrompido e tratada com oxigenoterpia+hidrocortisona 500mg Iv+dipirona Iv.	0	0
201107001152	RJ	3	3				c50	c50	neoplasia maligna da mama	2	docetaxel	dispneia	disturbios respitatorios, toracicos e do mediastino	6	efeitos clinicamente importantes	txt interrompida e tratada com oxigenoterapia e apos melhora dos sinais/sintomas reiniciou a infusao.	0	0
201107001510	RJ	3	3				c50	c50	neoplasia maligna da mama	2	docetaxel	dispneia	disturbios respitatorios, toracicos e do mediastino	6	efeitos clinicamente importantes	Infusao de txt interrompida e tratada com oxigenoterapia e apos melhora dos sinais/sintomas reiniciou a infusao.	0	0
201107001815	RJ	3	3				c50	c50	neoplasia maligna da mama	2	docetaxel	dispneia	disturbios respitatorios, toracicos e do mediastino	6	efeitos clinicamente importantes	txt interrompido e tratada com oxigenoterapia+hidrocortisona 300mg Iv+difenidramina, apos melhora dos sintomas reiniciou infusao	0	0
201107001897	RJ	3	3				c50	c50	neoplasia maligna da mama	2	docetaxel	dispneia	disturbios respitatorios, toracicos e do mediastino	6	efeitos clinicamente importantes	txt foi interrompido e tratada com hidrocortisona 300mg Iv+difenidramina 50mg+oxigenoterapia e apos melhora reiniciou infusao	0	0
201107001917	RJ	3	3				c50	c50	neoplasia maligna da mama	2	docetaxel	dispneia	disturbios respitatorios, toracicos e do mediastino	6	efeitos clinicamente importantes	txt interrompido e tratada com difenidramina 50mg Iv+hidrocortisona 50mg+oxigenoterapia e apos melhora reiniciou a infusao.	0	0
201107002114	RJ	3	3				c50	c50	neoplasia maligna da mama	2	docetaxel	dispneia	disturbios respitatorios, toracicos e do mediastino	6	efeitos clinicamente importantes	txt interrompida e administrada hidrocortisona 500mg Iv + oxigenoterapia e apos melhora reiniciou a infusao.	0	0
201107002200	RJ	3	3				c50	c50	neoplasia maligna da mama	2	docetaxel	dispneia	disturbios respitatorios, toracicos e do mediastino	6	efeitos clinicamente importantes	txt interrompido e tratada com hidrocortisona 500 mg+difenidramina 50mg+oxigenoterapia e apos melhora reiniciou a infusao.	0	0
201107002766	RJ	3	3				c50	c50	neoplasia maligna da mama	2	docetaxel	dispneia	disturbios respitatorios, toracicos e do mediastino	6	efeitos clinicamente importantes	txt interrompido e administrado hidrocortisona 200mg Iv e apos melhora dos sinais/sintomas reiniciou a infusao.	0	0
201107002774	RJ	3	3				c50	c50	neoplasia maligna da mama	2	docetaxel	dispneia	disturbios respitatorios, toracicos e do mediastino	6	efeitos clinicamente importantes	Infusao interrompida e administrada hidrocortisona 100mg Iv e apos melhora dos sinais/sintomas reiniciou a infusao.	0	0
201107003152	RJ	3	3				c50	c50	neoplasia maligna da mama	2	docetaxel	dispneia	disturbios respitatorios, toracicos e do mediastino	6	efeitos clinicamente importantes	Infusao interrompida e administrada hidrocortisona 200mgIv+oxigenoterapia e apos melhora dos sintomas reiniciou a infusao.	0	0
201108002149	RJ	3	3				c50	c50	neoplasia maligna da mama	2	docetaxel	dispneia	disturbios respitatorios, toracicos e do mediastino	6	efeitos clinicamente importantes	txt interrompido e administrado hidrocortizona Iv+oxigenoterapia e apos melhora dos sintomas reiniciou a infusao.	0	0
201108002170	RJ	3	3				c50	c50	neoplasia maligna da mama	2	docetaxel	dispneia	disturbios respitatorios, toracicos e do mediastino	6	efeitos clinicamente importantes	txt interrompido e tratada com oxigenoterapia e apos melhora dos sintomas reiniciou a infusao.		0
201108002248	RJ	3	3				c50	c50	neoplasia maligna da mama	2	docetaxel	dispneia	disturbios respitatorios, toracicos e do mediastino	6	efeitos clinicamente importantes	Infusao interrompida, tratada com oxigenoterapia e foi recomendada a interrupcao da infusao.	0	0
201108002288	RJ	3	3				c50	c50	neoplasia maligna da mama	2	docetaxel	dispneia	disturbios respitatorios, toracicos e do mediastino	6	efeitos clinicamente importantes	Interrompeu txt e administrado hidrocortisona 500mg+difenidramina50mgIv-(1º evento) e hidrocortisona 300mg-(2º evento).	0	0
201108002830	RJ	3	3				c50	c50	neoplasia maligna da mama	2	docetaxel	dispneia	disturbios respitatorios, toracicos e do mediastino	6	efeitos clinicamente importantes	Interrompido txt e administrado hidrocortisona 200mg+oxigenoterapia e com a melhora dos sintomas reiniciou a infusao.	0	0
201108002979	RJ	3	3				c50	c50	neoplasia maligna da mama	2	docetaxel	dispneia	disturbios respitatorios, toracicos e do mediastino	6	efeitos clinicamente importantes	txt interrompido e tratada com difenidramina 50mg Iv+oxigenoterapia. apos melhora continuou com o medicamento.	0	0
201108003222	RJ	3	3				c50	c50	neoplasia maligna da mama	2	docetaxel	dispneia	disturbios respitatorios, toracicos e do mediastino	6	efeitos clinicamente importantes	txt interrompido e tratada com oxigenoterapia+hidrocortisona 500mg Iv+dipirona e com a melhora dos sintomas reiniciou a infusao.	0	0
201108003241	RJ	3	3				c50	c50	neoplasia maligna da mama	2	docetaxel	dispneia	disturbios respitatorios, toracicos e do mediastino	6	efeitos clinicamente importantes	txt interrompido e tratada com hidrocortisona 250 mg Iv+oxigenoterapia e com a melhora dos sinais/sintomas reiniciou a infusao.	0	0
201109001482	RJ	3	3				c50	c50	neoplasia maligna da mama	2	docetaxel	dispneia	disturbios respitatorios, toracicos e do mediastino	6	efeitos clinicamente importantes	txt interrompido e tratada com hidrocortisona 100mg Iv+oxigenoterapia+ difenidramina Iv e apos melhora reiniciou a infusao.	0	0
201109003344	RJ	3	3				c50	c50	neoplasia maligna da mama	2	docetaxel	dispneia	disturbios respitatorios, toracicos e do mediastino	6	efeitos clinicamente importantes	txt interrompido e tratada com oxigenoterapia+dipirona 1g Iv+difenidramaiana 25mgIv, apos melhora dos sintomas reiniciou infusao	0	0
201109003614	RJ	3	3				c50	c50	neoplasia maligna da mama	2	docetaxel	dispneia	disturbios respitatorios, toracicos e do mediastino	6	efeitos clinicamente importantes	txt interrompido e tratada com difenidramina 25 mg Iv e com a melhora dos sinais/sintomas reiniciou a infusao.	0	0
201110000480	RJ	3	3				c50	c50	neoplasia maligna da mama	2	docetaxel	dispneia	disturbios respitatorios, toracicos e do mediastino	6	efeitos clinicamente importantes	oxigenoterapia + hidrocortisona 300 mg Iv	0	0
201110000564	RJ	3	3				c50	c50	neoplasia maligna da mama	2	docetaxel	dispneia	disturbios respitatorios, toracicos e do mediastino	6	efeitos clinicamente importantes	txt interrompido e tratada com oxigenoterapia +hidrocortisona 300mg Iv e apos melhora dos sintomas reiniciou a infusao.	0	0
201110001262	RJ	3	3				c50	c50	neoplasia maligna da mama	2	docetaxel	dispneia	disturbios respitatorios, toracicos e do mediastino	6	efeitos clinicamente importantes	difenidramima 50mg Iv + hidrocortisona 100 mg Iv	0	0
201110001674	RJ	3	3				c50	c50	neoplasia maligna da mama	2	docetaxel	dispneia	disturbios respitatorios, toracicos e do mediastino	6	efeitos clinicamente importantes	oxigenoterapia + difenidramina 25 mg Iv + hidrocortisona 100mg Iv + dipirona Iv	0	0
201110003543	RJ	3	3				c50	c50	neoplasia maligna da mama	2	docetaxel	dispneia	disturbios respitatorios, toracicos e do mediastino	6	efeitos clinicamente importantes	oxigenoterapia + hidrocortisona 200 mg + difenidramina 25 mg + bromoprida 20mg	0	0
201110003631	RJ	3	3				c50	c50	neoplasia maligna da mama	2	docetaxel	dispneia	disturbios respitatorios, toracicos e do mediastino	6	efeitos clinicamente importantes	hidrocortisona 300 mg Iv	0	0
201111000805	RJ	3	3				c50	c50	neoplasia maligna da mama	2	docetaxel	dispneia	disturbios respitatorios, toracicos e do mediastino	6	efeitos clinicamente importantes	hidrocortisona 500mg Iv + difenidramina 25mg Iv + dipirona 1g Iv + oxigenoterapia.	0	0
201111001241	RJ	3	3				c50	c50	neoplasia maligna da mama	2	docetaxel	dispneia	disturbios respitatorios, toracicos e do mediastino	6	efeitos clinicamente importantes	Interromper a qt e tratada com hidrocortizona 200mg Iv+ difenidramina 25mg Iv + oxigenoterapia e apos melhora reiniciou infusao.	0	0
201111002818	RJ	3	3				c50	c50	neoplasia maligna da mama	2	docetaxel	dispneia	disturbios respitatorios, toracicos e do mediastino	6	efeitos clinicamente importantes		0	0
201111003091	RJ	3	3				c50	c50	neoplasia maligna da mama	2	docetaxel	dispneia	disturbios respitatorios, toracicos e do mediastino	6	efeitos clinicamente importantes	txt interrompido e administrado hidrocortisona 200mg Iv e apos melhora dos sinais/sintomas reiniciou a infusao.	0	0
201112000624	RJ	3	3				c50	c50	neoplasia maligna da mama	2	docetaxel	dispneia	disturbios respitatorios, toracicos e do mediastino	6	efeitos clinicamente importantes	Infusao interrompida e tratada com oxigenoterapia+difenidramina 25 mg Iv e apos melhora dossinais/sintomas reiniciou a infusao.	0	0
201112000663	RJ	3	3				c50	c50	neoplasia maligna da mama	2	docetaxel	dispneia	disturbios respitatorios, toracicos e do mediastino	6	efeitos clinicamente importantes	Infusao interrompida e tratada com oxigenoterapia e apos melhora dos sinais/sintomas reiniciou a infusao.	0	0
201112002131	RJ	3	3				c50	c50	neoplasia maligna da mama	2	docetaxel	dispneia	disturbios respitatorios, toracicos e do mediastino	6	efeitos clinicamente importantes	Infusao interrompida e tratada com difenidramina 25 mg Iv+hidrocortisona 100mg e apos melhora dos sintomas reiniciou infusao.	0	0
201112002176	RJ	3	3				c50	c50	neoplasia maligna da mama	2	docetaxel	dispneia	disturbios respitatorios, toracicos e do mediastino	6	efeitos clinicamente importantes	Infusao interrompida e tratada com oxigenoterapia+hidrocortisona 100mg Iv e apos melhora dos sintomas reiniciou infusao.	0	0
201201002573	RJ	3	3				c50	c50	neoplasia maligna da mama	2	docetaxel	dispneia	disturbios respitatorios, toracicos e do mediastino	6	efeitos clinicamente importantes	Infusao interrompida e tratada com difenidramina 25 mg Iv+hidrocortisona 100mg Iv e apos melhora dos sintomas reiniciou infusao	0	0
201202001158	RJ	3	3				c50	c50	neoplasia maligna da mama	2	docetaxel	dispneia	disturbios respitatorios, toracicos e do mediastino	6	efeitos clinicamente importantes	Infusao interrompida e tratada com oxigenoterapia+hidrocortisona 300 mg e apos melhora dos sintomas reiniciou a infusao.	0	0
201202001505	RJ	3	3				c50	c50	neoplasia maligna da mama	2	docetaxel	dispneia	disturbios respitatorios, toracicos e do mediastino	6	efeitos clinicamente importantes	Infusao interrompida e tratada com hidrocortisona 100 mg Iv+bromoprida 10 mg Iv e apos melhora dos sintomas reiniciou a infusao.	0	0
201202001593	RJ	3	3				c50	c50	neoplasia maligna da mama	2	docetaxel	dispneia	disturbios respitatorios, toracicos e do mediastino	6	efeitos clinicamente importantes	Infusao interrompida e tratada com hidrocortisona 200mgIv+difenidramina 25 mgIv e apos melhora das reacoes reiniciou a infusao.	0	0
201202002326	RJ	3	3				c50	c50	neoplasia maligna da mama	2	docetaxel	dispneia	disturbios respitatorios, toracicos e do mediastino	6	efeitos clinicamente importantes	Infusao de txt interrompida e tratada c/ hidrocortisona 200 mg Iv+difenidramina 25 mg Iv e apos melhora reiniciou a infusao.	0	0
201202002616	RJ	3	3				c50	c50	neoplasia maligna da mama	2	docetaxel	dispneia	disturbios respitatorios, toracicos e do mediastino	6	efeitos clinicamente importantes	tratada com difenidramina 50 mg Iv+hidrocortisona 100mg Iv+oxigenoterapia e apos melhora dos sinais/sintomas reiniciou infusao	0	0
201206003262	RJ	3	3				c50	c50	neoplasia maligna da mama	2	docetaxel	dispneia	disturbios respitatorios, toracicos e do mediastino	6	efeitos clinicamente importantes	tratada com hidrocortisona 200mg Iv+tramadol 50 mg Iv+captopril 25 mg vo+oxigenoterapia.	0	0
201206003823	RJ	3	3				c50	c50	neoplasia maligna da mama	2	docetaxel	dispneia	disturbios respitatorios, toracicos e do mediastino	6	efeitos clinicamente importantes	tratada com defenidramina 25 mg Iv+hidrocortisona 100 mg + oxigenoterapia. apos melhora reiniciou a infusao.	0	0
201206003880	RJ	3	3				c50	c50	neoplasia maligna da mama	2	docetaxel	dispneia	disturbios respitatorios, toracicos e do mediastino	6	efeitos clinicamente importantes	Infusao interrompida e tratada com hidrocortisona 200 mg e apos melhora dos sintomas reiniciou a infusao.	0	0
201206004134	RJ	3	3				c50	c50	neoplasia maligna da mama	2	docetaxel	dispneia	disturbios respitatorios, toracicos e do mediastino	6	efeitos clinicamente importantes	tratada com difenidramina 50 mg + hidrocortisona 200 mg Iv + oxigenoterapia e apos melhora reiniciou a infusao.	0	0
201206004275	RJ	3	3				c50	c50	neoplasia maligna da mama	2	docetaxel	dispneia	disturbios respitatorios, toracicos e do mediastino	6	efeitos clinicamente importantes	tratada com difenidramina 25 mg Iv+hidrocortisona 100 mg Iv + oxigenoterapia e apos melhora dos sintomas, reiniciou a infusao.	0	0
201207000301	RJ	3	3				c50	c50	neoplasia maligna da mama	2	docetaxel	dispneia	disturbios respitatorios, toracicos e do mediastino	6	efeitos clinicamente importantes	Infusao interrompida, tratada com oxigenoterapia e apos melhora dos sinais/sintomas reiniciou a infusao.	0	0
201207000716	RJ	3	3				c50	c50	neoplasia maligna da mama	2	docetaxel	dispneia	disturbios respitatorios, toracicos e do mediastino	6	efeitos clinicamente importantes	Infusao interrompida e tratada com captopril 25 mg vo+hidrocortisona 200 mg Iv, apos melhora dos sintomas reiniciou infusao.	0	0
201207000749	RJ	3	3				c50	c50	neoplasia maligna da mama	2	docetaxel	dispneia	disturbios respitatorios, toracicos e do mediastino	6	efeitos clinicamente importantes	Infusao interrompida, tratada com hidrocortisona 200 mg/Iv e apos melhora dos sintomas reiniciou a infusao.	0	0
201207000807	RJ	3	3				c50	c50	neoplasia maligna da mama	2	docetaxel	dispneia	disturbios respitatorios, toracicos e do mediastino	6	efeitos clinicamente importantes	Infusao interrompida e tratada com hidrocortisona 500 mg Iv+difenidramina 25 mg Iv, apos melhora reiniciou infusao.	0	0
201207002068	RJ	3	3				c50	c50	neoplasia maligna da mama	2	docetaxel	dispneia	disturbios respitatorios, toracicos e do mediastino	6	efeitos clinicamente importantes	Infusao interrompida e tratada com hidrocortisona 100 mg Iv+difenidramina 25 mg+oxigenoterapia. apos melhora reiniciou infusao.	0	0
201207002085	RJ	3	3				c50	c50	neoplasia maligna da mama	2	docetaxel	dispneia	disturbios respitatorios, toracicos e do mediastino	6	efeitos clinicamente importantes	Infusao interrompida e tratada com hidrocortisona 300 mg Iv e apos melhora dos sinais/sintomas reiniciou infusao	0	0
201207003540	RJ	3	3				c50	c50	neoplasia maligna da mama	2	docetaxel	dispneia	disturbios respitatorios, toracicos e do mediastino	6	efeitos clinicamente importantes	Infusao interrompida e tratada com difenidramina 50 mg Iv +captopril 25 mg e apos melhora solicitada lentificacao da infusao.	0	0
201207003555	RJ	3	3				c50	c50	neoplasia maligna da mama	2	docetaxel	dispneia	disturbios respitatorios, toracicos e do mediastino	6	efeitos clinicamente importantes	Infusao interrompida e tratada com difenidramina 25 mg+oxigenoterapia, apos melhora reiniciou infusao de forma mais lenta .	0	0
201208000874	RJ	3	3				c50	c50	neoplasia maligna da mama	2	docetaxel	dispneia	disturbios respitatorios, toracicos e do mediastino	6	efeitos clinicamente importantes	Infusao interrompida, e administrado hidrocortisona 300mg Iv+oxigenoterapia, apos melhora das reacoes reiniciou a infusao.	0	0
201208001051	RJ	3	3				c50	c50	neoplasia maligna da mama	2	docetaxel	dispneia	disturbios respitatorios, toracicos e do mediastino	6	efeitos clinicamente importantes	Infusao interrompida e tratada com hidrocortisona 200 mg Iv+oxigenoterapia e apos melhora das reacoes reiniciou infusao.	0	0
201208001087	RJ	3	3				c50	c50	neoplasia maligna da mama	2	docetaxel	dispneia	disturbios respitatorios, toracicos e do mediastino	6	efeitos clinicamente importantes	tratada com hidrocortisona 300 mg Iv+difenidramina 25 mgIv+dipirona 1g +oxigenoterapia, apos melhora reiniciou infusao.	0	0
201208001352	RJ	3	3				c50	c50	neoplasia maligna da mama	2	docetaxel	dispneia	disturbios respitatorios, toracicos e do mediastino	6	efeitos clinicamente importantes	Infusao interrompida e tratada com hidrocortisona 100 Iv+difenidramina 25 mg Iv+oxigenoterapia, apos melhora reiniciou infusao.	0	0
201208001400	RJ	3	3				c50	c50	neoplasia maligna da mama	2	docetaxel	dispneia	disturbios respitatorios, toracicos e do mediastino	6	efeitos clinicamente importantes	Infusao interrompida e administrado hidrocortisona 100 mg Iv e apos melhora dos sinais/sintomas reiniciou infusao com docetaxel.	0	0
201208001482	RJ	3	3				c50	c50	neoplasia maligna da mama	2	docetaxel	dispneia	disturbios respitatorios, toracicos e do mediastino	6	efeitos clinicamente importantes	Infusao interrompida e apos melhora dos sinais/sintomas reiniciou a infusao com docetaxel.	0	0
201208003284	RJ	3	3				c50	c50	neoplasia maligna da mama	2	docetaxel	dispneia	disturbios respitatorios, toracicos e do mediastino	6	efeitos clinicamente importantes	Infusao interrompida e tratada com hidrocortisona 300 mg Iv+oxigenoterapia,apos melhora dos sinais/sintomas reiniciou infusao.	0	0
201208003309	RJ	3	3				c50	c50	neoplasia maligna da mama	2	docetaxel	dispneia	disturbios respitatorios, toracicos e do mediastino	6	efeitos clinicamente importantes	Infusao interrompida e tratada com oxigenoterapia e apos melhora dos sinais/sintomas reiniciou a infusao com docetaxel.	0	0
201209000481	RJ	3	3				c50	c50	neoplasia maligna da mama	2	docetaxel	dispneia	disturbios respitatorios, toracicos e do mediastino	6	efeitos clinicamente importantes	Infusao interrompida e tratada com oxigenoterapia e apos melhora dos sinais/sintomas reiniciou a infusao com docetaxel.	0	0
201209000482	RJ	3	3				c50	c50	neoplasia maligna da mama	2	docetaxel	dispneia	disturbios respitatorios, toracicos e do mediastino	6	efeitos clinicamente importantes	Infusao interrompida e administrado difenidramina 50 mg Iv+oxigenoterapia, e apos melhora do sinal/sintoma reiniciou a infusao.	0	0
201209000561	RJ	3	3				c50	c50	neoplasia maligna da mama	2	docetaxel	dispneia	disturbios respitatorios, toracicos e do mediastino	6	efeitos clinicamente importantes	Infusao interrompida e tratada com captopril 25 mg sub-lingual+hidrocortisona 200mgIv, apos melhora sintomas reiniciou infusao.	0	0
201209001794	RJ	3	3				c50	c50	neoplasia maligna da mama	2	docetaxel	dispneia	disturbios respitatorios, toracicos e do mediastino	6	efeitos clinicamente importantes	Infusao interrompida e tratada com oxigenoterapia, apos melhora dos sintomas reiniciou a administracao com docetaxel.	0	0
201209002154	RJ	3	3				c50	c50	neoplasia maligna da mama	2	docetaxel	dispneia	disturbios respitatorios, toracicos e do mediastino	6	efeitos clinicamente importantes	Infusao interrompida e apos melhora dos sinais/sintomas reiniciou a administracao e terminou as 14:20h.	0	0
201209002268	RJ	3	3				c50	c50	neoplasia maligna da mama	2	docetaxel	dispneia	disturbios respitatorios, toracicos e do mediastino	6	efeitos clinicamente importantes	Infusao interrompida, tratada com hidrocortisona 100 mgIv e apos melhora dos sinais/sintomas reiniciou a administracao com txt.	0	0
201209002829	RJ	3	3				c50	c50	neoplasia maligna da mama	2	docetaxel	dispneia	disturbios respitatorios, toracicos e do mediastino	6	efeitos clinicamente importantes	Infusao interrompida e tratada com hidrocortisona Iv+oxigenoterapia, e apos melhora dos sinais/sintomas reiniciou a infusao	0	0
201209002912	RJ	3	3				c50	c50	neoplasia maligna da mama	2	docetaxel	dispneia	disturbios respitatorios, toracicos e do mediastino	6	efeitos clinicamente importantes	Infusao interrompida e tratada com oxigenoterapia e apos melhora dos sinais/sintomas reiniciou a administracao com docetaxel.	0	0
201209003328	RJ	3	3				c50	c50	neoplasia maligna da mama	2	docetaxel	dispneia	disturbios respitatorios, toracicos e do mediastino	6	efeitos clinicamente importantes	Infusao interrompida e tratada com tramadol 50 mg - Iv.	0	0
201209003485	RJ	3	3				c50	c50	neoplasia maligna da mama	2	docetaxel	dispneia	disturbios respitatorios, toracicos e do mediastino	6	efeitos clinicamente importantes	Infusao interrompida e tratada com hidrocortisona 200mg e apos melhora reiniciou infusao.	0	0
201209003527	RJ	3	3				c50	c50	neoplasia maligna da mama	2	docetaxel	dispneia	disturbios respitatorios, toracicos e do mediastino	6	efeitos clinicamente importantes	foi tratada com difenidramina 25 mgIv, hidrocortisona 200 mgIv, dipirona 2 mgIv, apos melhora, reiniciou infusao.	0	0
201209003603	RJ	3	3				c50	c50	neoplasia maligna da mama	2	docetaxel	dispneia	disturbios respitatorios, toracicos e do mediastino	6	efeitos clinicamente importantes	Infusao interrompida e tratada com oxigenoterapia e apos melhora dos sinais/sintomas reiniciou a infusao.	0	0
201209003681	RJ	3	3				c50	c50	neoplasia maligna da mama	2	docetaxel	dispneia	disturbios respitatorios, toracicos e do mediastino	6	efeitos clinicamente importantes	txt interrompida + hidrocortisona - Iv; dipirona Iv; oxogenoterapia.	0	0
201209003964	RJ	3	3				c50	c50	neoplasia maligna da mama	2	docetaxel	dispneia	disturbios respitatorios, toracicos e do mediastino	6	efeitos clinicamente importantes	Infusao interrompida e tratada com difenidramina 50 mg e apos melhora dos sintomas reiniciou a infusao com docetaxel.	0	0
201209003966	RJ	3	3				c50	c50	neoplasia maligna da mama	2	docetaxel	dispneia	disturbios respitatorios, toracicos e do mediastino	6	efeitos clinicamente importantes	Infusao interrompida e tratada com hidrocortisona 300 mg Iv+oxigenoterapia e com a melhora dos sintomas reiniciou a infusao.	0	0
201210000120	RJ	3	3				c50	c50	neoplasia maligna da mama	2	docetaxel	dispneia	disturbios respitatorios, toracicos e do mediastino	6	efeitos clinicamente importantes	Infusao interrompida e tratada com oxigenoterapia e logo apos reiniciou infusao com taxotere.	0	0
201210000241	RJ	3	3				c50	c50	neoplasia maligna da mama	2	docetaxel	dispneia	disturbios respitatorios, toracicos e do mediastino	6	efeitos clinicamente importantes	oxigenoterapia	0	0
201210000292	RJ	3	3				c50	c50	neoplasia maligna da mama	2	docetaxel	dispneia	disturbios respitatorios, toracicos e do mediastino	6	efeitos clinicamente importantes	oxigenoterapia e hidrocortisona 200 mg - intravenosa	0	0
201210001186	RJ	3	3				c50	c50	neoplasia maligna da mama	2	docetaxel	dispneia	disturbios respitatorios, toracicos e do mediastino	6	efeitos clinicamente importantes	hidrocortisona 300 mg Iv + oxigenoterapia	0	0
201210001607	RJ	3	3				c50	c50	neoplasia maligna da mama	2	docetaxel	dispneia	disturbios respitatorios, toracicos e do mediastino	6	efeitos clinicamente importantes	hidrocortizona 300 mg Iv + oxigenoterapia.	0	0
201210001866	RJ	3	3				c50	c50	neoplasia maligna da mama	2	docetaxel	dispneia	disturbios respitatorios, toracicos e do mediastino	6	efeitos clinicamente importantes	Infusao interrompida e tratada com 300 mg Iv+oxigenoterapia e apos melhora dos sinais/sintomas reiniciou a infusao com docetaxel	0	0
201210002838	RJ	3	3				c50	c50	neoplasia maligna da mama	2	docetaxel	dispneia	disturbios respitatorios, toracicos e do mediastino	6	efeitos clinicamente importantes	hidrocortisona 300 mg Iv+ difenidramina 25 mg Iv.	0	0
201210003271	RJ	3	3				c50	c50	neoplasia maligna da mama	2	docetaxel	dispneia	disturbios respitatorios, toracicos e do mediastino	6	efeitos clinicamente importantes	difenidramina 25 mg Iv + hidrocortisona 500 mg Iv + ranitidina 50 mg Iv + nebulizacao com sf 0,9% e fenoterol + oxigenoterapia.	0	0
201210003511	RJ	3	3				c50	c50	neoplasia maligna da mama	2	docetaxel	dispneia	disturbios respitatorios, toracicos e do mediastino	6	efeitos clinicamente importantes	dexametasona 20 mg + hidrocortisona 200 mg Iv + oxigenoterapia.	0	0
201210004023	RJ	3	3				c50	c50	neoplasia maligna da mama	2	docetaxel	dispneia	disturbios respitatorios, toracicos e do mediastino	6	efeitos clinicamente importantes	hidrocortisona 200 mg Iv.	0	0
201211000766	RJ	3	2				c50	c50	neoplasia maligna da mama	2	docetaxel	dispneia	disturbios respitatorios, toracicos e do mediastino	6	efeitos clinicamente importantes	oxigenoterapia.	0	0
201211000813	RJ	3	2				c50	c50	neoplasia maligna da mama	2	docetaxel	dispneia	disturbios respitatorios, toracicos e do mediastino	6	efeitos clinicamente importantes		0	0
201211001005	RJ	3	2				c50	c50	neoplasia maligna da mama	2	docetaxel	dispneia	disturbios respitatorios, toracicos e do mediastino	6	efeitos clinicamente importantes	hidrocortisona 200 mg Iv.	0	0
201211001029	RJ	3	2				c50	c50	neoplasia maligna da mama	2	docetaxel	dispneia	disturbios respitatorios, toracicos e do mediastino	6	efeitos clinicamente importantes	hidrocortisona 200 mg Iv + oxigenoterapia.	0	0
201211001456	RJ	3	2				c50	c50	neoplasia maligna da mama	2	docetaxel	dispneia	disturbios respitatorios, toracicos e do mediastino	6	efeitos clinicamente importantes	hidrocortisona 200 mg ¿ Iv	0	0
201211001827	RJ	3	2				c50	c50	neoplasia maligna da mama	2	docetaxel	dispneia	disturbios respitatorios, toracicos e do mediastino	6	efeitos clinicamente importantes	oxigenoterapia e hidrocortisona 200 mg - Iv.	0	0
201211002534	RJ	3	2				c50	c50	neoplasia maligna da mama	2	docetaxel	dispneia	disturbios respitatorios, toracicos e do mediastino	6	efeitos clinicamente importantes	Infusao interrompida e tratada com oxigenoterapia, difenidramina 25 mgIv e ranitidina 50 mgIv, apos melhora reiniciou a infusao	0	0
201211002651	RJ	3	2				c50	c50	neoplasia maligna da mama	2	docetaxel	dispneia	disturbios respitatorios, toracicos e do mediastino	6	efeitos clinicamente importantes	Infusao interrompida e tratada com oxigenoterapia e apos melhora dos sinais/sintomas reiniciou a administracao.	0	0
201211003233	RJ	3	2				c50	c50	neoplasia maligna da mama	2	docetaxel	dispneia	disturbios respitatorios, toracicos e do mediastino	6	efeitos clinicamente importantes	tratada com oxigenoterapia, hidrocortisona 300 mg Iv e ranitidina 50 mg Iv, apos melhora reiniciou a infusao.	0	0
201211003249	RJ	3	2				c50	c50	neoplasia maligna da mama	2	docetaxel	dispneia	disturbios respitatorios, toracicos e do mediastino	6	efeitos clinicamente importantes	Infusao interrompida e tratada com oxigenoterapia e hidrocortisona 300 mg Iv e apos melhora dos sintomas reiniciou a infusao	0	0
201211003410	RJ	3	2				c50	c50	neoplasia maligna da mama	2	docetaxel	dispneia	disturbios respitatorios, toracicos e do mediastino	6	efeitos clinicamente importantes	Infusao interrompida e tratada com hidrocortisona 100 mg Iv e apos melhora reiniciou infusao com docetaxel.	0	0
201212000334	RJ	3	2				c50	c50	neoplasia maligna da mama	2	docetaxel	dispneia	disturbios respitatorios, toracicos e do mediastino	6	efeitos clinicamente importantes	tratada com captopril 25 mg sub-lingual+hidrocortisona 500 mgIv+oxigenoterapia, apos melhora o uso da medicacao foi suspenso.	0	0
201212000492	RJ	3	2				c50	c50	neoplasia maligna da mama	2	docetaxel	dispneia	disturbios respitatorios, toracicos e do mediastino	6	efeitos clinicamente importantes	hidrocortisona 500 mg Iv.	0	0
201212000670	RJ	3	2				c50	c50	neoplasia maligna da mama	2	docetaxel	dispneia	disturbios respitatorios, toracicos e do mediastino	6	efeitos clinicamente importantes	1º evento:: captopril 25 mg sublingual + hidrocortisona 300mg Iv + oxigenoterapia / 2º evento: dipirona Iv + oxigenoterapia	0	0
201212001349	RJ	3	2				c50	c50	neoplasia maligna da mama	2	docetaxel	dispneia	disturbios respitatorios, toracicos e do mediastino	6	efeitos clinicamente importantes	interrupcao da infusao	0	0
201212001356	RJ	3	2				c50	c50	neoplasia maligna da mama	2	docetaxel	dispneia	disturbios respitatorios, toracicos e do mediastino	6	efeitos clinicamente importantes	interrupcao da infusao, captopril 25mg sublingual e reinicio apos melhora.	0	0
201212001360	RJ	3	2				c50	c50	neoplasia maligna da mama	2	docetaxel	dispneia	disturbios respitatorios, toracicos e do mediastino	6	efeitos clinicamente importantes	interrupcao da infusao ate melhora dos sintomas	0	0
201212001693	RJ	3	2				c50	c50	neoplasia maligna da mama	2	docetaxel	dispneia	disturbios respitatorios, toracicos e do mediastino	6	efeitos clinicamente importantes		0	0
201301002636	RJ	3	4				c50	c50	neoplasia maligna da mama	2	docetaxel	dispneia	disturbios respitatorios, toracicos e do mediastino	6	efeitos clinicamente importantes	Infusao interrompida e tratada com difenidramina 25 mg Iv+hidrocortisona 500 mg Iv e apos melhora reiniciou a infusao.	0	0
201302000323	RJ	3	4				c50	c50	neoplasia maligna da mama	2	docetaxel	dispneia	disturbios respitatorios, toracicos e do mediastino	6	efeitos clinicamente importantes	Infusao interrompida, e apos melhora dos sinais/sintomas reiniciou a infusao.	0	0
201302000562	RJ	3	4				c50	c50	neoplasia maligna da mama	2	docetaxel	dispneia	disturbios respitatorios, toracicos e do mediastino	6	efeitos clinicamente importantes	Infusao interrompida e apos melhora dos sinais/sintomas reiniciou a infusao.	0	0
201302000938	RJ	3	4				c50	c50	neoplasia maligna da mama	2	docetaxel	dispneia	disturbios respitatorios, toracicos e do mediastino	6	efeitos clinicamente importantes	Infusao interrompida, tratada com dipirona Iv+oxigenoterapia e apos melhora dos sintomas reiniciou a infusao.	0	0
201302001381	RJ	3	4				c50	c50	neoplasia maligna da mama	2	docetaxel	dispneia	disturbios respitatorios, toracicos e do mediastino	6	efeitos clinicamente importantes	tratada com difenidramina 100 mg Iv+hidrocortisona 100 mgIv+oxigenoterapia, apos melhora reiniciou a infusao.	0	0
201302001754	RJ	3	4				c50	c50	neoplasia maligna da mama	2	docetaxel	dispneia	disturbios respitatorios, toracicos e do mediastino	6	efeitos clinicamente importantes	Infusao interrompida, tratada e com a melhora dos sinais/sintomas reiniciou a infusao.	0	0
201302001791	RJ	3	4				c50	c50	neoplasia maligna da mama	2	docetaxel	dispneia	disturbios respitatorios, toracicos e do mediastino	6	efeitos clinicamente importantes	tratada com difenidramina 100 mgIv+hidrocortisona 100 mgIv+oxigenoterapia, apos melhora reiniciou a infusao.	0	0
201302002293	RJ	3	4				c50	c50	neoplasia maligna da mama	2	docetaxel	dispneia	disturbios respitatorios, toracicos e do mediastino	6	efeitos clinicamente importantes	tratada com difenidramina 25 mg Iv+ dipirona 1gIv+hidrocortisona 100 mg Iv+oxigenoterapia.	0	0
201302002463	RJ	3	4				c50	c50	neoplasia maligna da mama	2	docetaxel	dispneia	disturbios respitatorios, toracicos e do mediastino	6	efeitos clinicamente importantes	Infusao interrompida e tratada com hidrocortisona 100 mg Iv e apos melhora dos sintomas reiniciou infusao.	0	0
201302002542	RJ	3	4				c50	c50	neoplasia maligna da mama	2	docetaxel	dispneia	disturbios respitatorios, toracicos e do mediastino	6	efeitos clinicamente importantes	tratada com hidrocortisona 200 mg Iv+ prometazina vo +oxigenoterapia, apos melhora dos sintomas reiniciou infusao.	0	0
201302002797	RJ	3	4				c50	c50	neoplasia maligna da mama	2	docetaxel	dispneia	disturbios respitatorios, toracicos e do mediastino	6	efeitos clinicamente importantes	tratada com dipirona Iv+hidrocortisona 100 mg Iv+oxigenoterapia, apos melhora dos sintomas reiniciou infusao.	0	0
201303000233	RJ	3	4				c50	c50	neoplasia maligna da mama	2	docetaxel	dispneia	disturbios respitatorios, toracicos e do mediastino	6	efeitos clinicamente importantes	Infusao interrompida e tratada com oxigenoterapia, e com a melhora dos sinais/sintomas reiniciou a infusao.	0	0
201303000444	RJ	3	4				c50	c50	neoplasia maligna da mama	2	docetaxel	dispneia	disturbios respitatorios, toracicos e do mediastino	6	efeitos clinicamente importantes	tratada com captopril 25 mg oral+hidrocortisona 300 mg Iv+oxigenoterapia, apos melhora dos sintomas reuniciou a infusao.	0	0
201303000446	RJ	3	4				c50	c50	neoplasia maligna da mama	2	docetaxel	dispneia	disturbios respitatorios, toracicos e do mediastino	6	efeitos clinicamente importantes	Infusao interrompida e tratada com oxigenoterapia e com a melhora dos sinais/sintomas reiniciou a infusao.	0	0
201303000450	RJ	3	4				c50	c50	neoplasia maligna da mama	2	docetaxel	dispneia	disturbios respitatorios, toracicos e do mediastino	6	efeitos clinicamente importantes	tratada e com a melhora dos sinais/sintomas reiniciou a infusao.	0	0
201303000468	RJ	3	4				c50	c50	neoplasia maligna da mama	2	docetaxel	dispneia	disturbios respitatorios, toracicos e do mediastino	6	efeitos clinicamente importantes	Infusao interrompida e tratada com oxigenoterapia e com a melhora dos sinais/sintomas reiniciou a infusao.	0	0
201303000546	RJ	3	4				c50	c50	neoplasia maligna da mama	2	docetaxel	dispneia	disturbios respitatorios, toracicos e do mediastino	6	efeitos clinicamente importantes	Infusao interrompida e apos melhora dos sinais/sintomas reiniciou a infusao.	0	0
201303000770	RJ	3	4				c50	c50	neoplasia maligna da mama	2	docetaxel	dispneia	disturbios respitatorios, toracicos e do mediastino	6	efeitos clinicamente importantes	Infusao interrompida e tratada com hidrocortisona 200 mg Iv e apos melhora dos sinais/sintomas reiniciou a infusao.	0	0
201303001375	RJ	3	4				c50	c50	neoplasia maligna da mama	2	docetaxel	dispneia	disturbios respitatorios, toracicos e do mediastino	6	efeitos clinicamente importantes	1º evento: oxigenoterapia - 2º evento: hidrocortisona 200 mg Iv.	0	0
201303001387	RJ	3	4				c50	c50	neoplasia maligna da mama	2	docetaxel	dispneia	disturbios respitatorios, toracicos e do mediastino	6	efeitos clinicamente importantes	Infusao interrompida e tratada com hidrocortisona 300 mg Iv+dipirona amp. e apos melhora dos sinais/sintomas reiniciou infusao.	0	0
201303001892	RJ	3	4				c50	c50	neoplasia maligna da mama	2	docetaxel	dispneia	disturbios respitatorios, toracicos e do mediastino	6	efeitos clinicamente importantes	Infusao interrompida e tratada com captopril 25 mg sl+furosemida 40 mg+morfina 10 mgIv+oxigenoterapia	0	0
201303001931	RJ	3	4				c50	c50	neoplasia maligna da mama	2	docetaxel	dispneia	disturbios respitatorios, toracicos e do mediastino	6	efeitos clinicamente importantes	tratada com captopril 25 mg oral+dipirona 1 ap Iv+ hidrocortisona 100 mg +oxigenoterapia, apos melhora reiniciou a infusao.	0	0
201303002303	RJ	3	4				c50	c50	neoplasia maligna da mama	2	docetaxel	dispneia	disturbios respitatorios, toracicos e do mediastino	6	efeitos clinicamente importantes	Infusaointerrompida e tratada com hidrocortisona 300 mg Iv, apos melhora dos sinais/sintomas reiniciou infusao.	0	0
201303002984	RJ	3	4				c50	c50	neoplasia maligna da mama	2	docetaxel	dispneia	disturbios respitatorios, toracicos e do mediastino	6	efeitos clinicamente importantes	tratada com dipirona 1000mgIv+hidrocortisona 300 mgIv+oxigenoterapia, apos melhora dos sinais/sintomas reiniciou a infusao.	0	0
201303003006	RJ	3	4				c50	c50	neoplasia maligna da mama	2	docetaxel	dispneia	disturbios respitatorios, toracicos e do mediastino	6	efeitos clinicamente importantes	tratada com hidrocortisona 200 mg Iv+nebulizacao com ipratropio e fenoterol. a infusao foi suspensa.	0	0
201303003163	RJ	3	4				c50	c50	neoplasia maligna da mama	2	docetaxel	dispneia	disturbios respitatorios, toracicos e do mediastino	6	efeitos clinicamente importantes	Infusao interrompida e com a melhora dos sinais/sintomas reiniciou a infusao.	0	0
201303003170	RJ	3	4				c50	c50	neoplasia maligna da mama	2	docetaxel	dispneia	disturbios respitatorios, toracicos e do mediastino	6	efeitos clinicamente importantes	tratada com dipirona 1gIv+hidroclorotiazida 100 mgIv+oxigenoterapia, e com a melhora dos sinais/sintomas reiniciou a infusao.	0	0
201303003188	RJ	3	4				c50	c50	neoplasia maligna da mama	2	docetaxel	dispneia	disturbios respitatorios, toracicos e do mediastino	6	efeitos clinicamente importantes	Infusao interrompida, tratada com oxigenoterapia, e aos melhora dos sintomas recebeu alta hospitalar sem reiniciar infusao.	0	0
201303003379	RJ	3	4				c50	c50	neoplasia maligna da mama	2	docetaxel	dispneia	disturbios respitatorios, toracicos e do mediastino	6	efeitos clinicamente importantes	Infusao interrompida e tratada com hidrocortisona 250 mg +oxigenoterapia e com a melhora dos sinais/sintomas reiniciou infusao.	0	0
201303003408	RJ	3	4				c50	c50	neoplasia maligna da mama	2	docetaxel	dispneia	disturbios respitatorios, toracicos e do mediastino	6	efeitos clinicamente importantes	Infusao interrompida, tratada com hidrocortisona 200 mgIv+oxigenoterapia, apos melhora dos sinais/sintomas. reiniciou infusao.	0	0
201303003596	RJ	3	4				c50	c50	neoplasia maligna da mama	2	docetaxel	dispneia	disturbios respitatorios, toracicos e do mediastino	6	efeitos clinicamente importantes	Infusao interrompida e tratada com difenidramina 25 mg Iv+dipirona 4 mlIv, apos melhora dos sinais/sintomas reiniciou infusao.	0	0
201303003635	RJ	3	4				c50	c50	neoplasia maligna da mama	2	docetaxel	dispneia	disturbios respitatorios, toracicos e do mediastino	6	efeitos clinicamente importantes	Infusao interrompida, tratada com difenidramina 25 mg+oxigenoterapia, e com a melhora dos sinais/sintomas reiniciou infusao.	0	0
201303003815	RJ	3	4				c50	c50	neoplasia maligna da mama	2	docetaxel	dispneia	disturbios respitatorios, toracicos e do mediastino	6	efeitos clinicamente importantes	Infusao interrompida e tratada com prometazina 25 mg oral+oxigenoterapia e com a melhora dos sinais/sintomas reiniciou infusao.	0	0
201304000278	RJ	3	4				c50	c50	neoplasia maligna da mama	2	docetaxel	dispneia	disturbios respitatorios, toracicos e do mediastino	6	efeitos clinicamente importantes	Infusao interrompida e tratada com difenidramina 25 mgIv+hidrocortisona 100 mgIv+oxigenoterapia, apos melhora reiniciou infusao.	0	0
201304000377	RJ	3	4				c50	c50	neoplasia maligna da mama	2	docetaxel	dispneia	disturbios respitatorios, toracicos e do mediastino	6	efeitos clinicamente importantes	Infusao interrompida e tratada com difenidramina 50 mgIv+hidrocortisona 200 mgIv, apos melhora reiniciou a infusao.	0	0
201304000449	RJ	3	4				c50	c50	neoplasia maligna da mama	2	docetaxel	dispneia	disturbios respitatorios, toracicos e do mediastino	6	efeitos clinicamente importantes	Infusao interrompida e tratada com hidrocortisona 200 mg+oxigenoterapia, e com a melhora dos sinais/sintomas reiniciou infusao.	0	0
201304000489	RJ	3	4				c50	c50	neoplasia maligna da mama	2	docetaxel	dispneia	disturbios respitatorios, toracicos e do mediastino	6	efeitos clinicamente importantes	apos 1º evento: hidrocortisona 200mg Iv+morfina 3mg sc; apos 2º evento: difenidramina 25 mg Iv.	0	0
201304000654	RJ	3	4				c50	c50	neoplasia maligna da mama	2	docetaxel	dispneia	disturbios respitatorios, toracicos e do mediastino	6	efeitos clinicamente importantes	tratada com prometazina 25 mg vo.	0	0
201304000664	RJ	3	4				c50	c50	neoplasia maligna da mama	2	docetaxel	dispneia	disturbios respitatorios, toracicos e do mediastino	6	efeitos clinicamente importantes	nfusao interrompida e tratada com dipirona 1gIv+oxigenoterapia, e com a melhora dos sinais/sintomas reiniciou a infusao.	0	0
201304000726	RJ	3	4				c50	c50	neoplasia maligna da mama	2	docetaxel	dispneia	disturbios respitatorios, toracicos e do mediastino	6	efeitos clinicamente importantes	tratada com captopril 25 mgvo+hidrocortisona 300 mgIv+oxigenoterapia e com a melhora dis sinais/sintomas reiniciou a infusao.	0	0
201304001271	RJ	3	4				c50	c50	neoplasia maligna da mama	2	docetaxel	dispneia	disturbios respitatorios, toracicos e do mediastino	6	efeitos clinicamente importantes	tratada com difenidramina 50 mgIv+hidrocortisona 300 mgIv+oxigenoterapia e com a melhora dos sinais/sintomas reiniciou infusao.	0	0
201304001350	RJ	3	4				c50	c50	neoplasia maligna da mama	2	docetaxel	dispneia	disturbios respitatorios, toracicos e do mediastino	6	efeitos clinicamente importantes	Infusao interrompida e tratada com oxigenoterapia e com a melhora dos sinais/sintomas reiniciou a infusao.	0	0
201304001426	RJ	3		27	1	5	c50	c50	neoplasia maligna da mama	2	docetaxel	dispneia	disturbios respitatorios, toracicos e do mediastino	6	efeitos clinicamente importantes		0	0
201304002479	RJ	3	4			5	c50	c50	neoplasia maligna da mama	2	docetaxel	dispneia	disturbios respitatorios, toracicos e do mediastino	6	efeitos clinicamente importantes	Infusao interrompida e com a melhora dos sinais/sintomas reiniciou infusao.	0	0
201304002496	RJ	3	4			5	c50	c50	neoplasia maligna da mama	2	docetaxel	dispneia	disturbios respitatorios, toracicos e do mediastino	6	efeitos clinicamente importantes	Infusao interrompida e tratada com oxigenoterapia e com a melhora dos sinais/sintomas reiniciou a infusao.	0	0
201304002516	RJ	3	4			5	c50	c50	neoplasia maligna da mama	2	docetaxel	dispneia	disturbios respitatorios, toracicos e do mediastino	6	efeitos clinicamente importantes	Infusao interrompida e com a melhora dos sintomas reiniciou a infusao.	0	0
201304002765	RJ	3	4			5	c50	c50	neoplasia maligna da mama	2	docetaxel	dispneia	disturbios respitatorios, toracicos e do mediastino	6	efeitos clinicamente importantes	Infusao interrompida e tratada com difenidramina 50 mgIv e com a melhora dos sinais/sintomas reiniciou a infusao.	0	0
201304002778	RJ	3	4			5	c50	c50	neoplasia maligna da mama	2	docetaxel	dispneia	disturbios respitatorios, toracicos e do mediastino	6	efeitos clinicamente importantes	Infusao interrompida e tratada com dexametasona 20 mgIv e com a melhora dos sinais/sintomas reiniciou a infusao.	0	0
201305000993	RJ	3	4			5	c50	c50	neoplasia maligna da mama	2	docetaxel	dispneia	disturbios respitatorios, toracicos e do mediastino	6	efeitos clinicamente importantes	Infusao interrompida e tratada com hidrocortisona Iv+dipirona Iv+oxigenoterapia e apos melhora reiniciou a infusao.	0	0
201305001092	RJ	3	4			5	c50	c50	neoplasia maligna da mama	2	docetaxel	dispneia	disturbios respitatorios, toracicos e do mediastino	6	efeitos clinicamente importantes	Infusao interrompida e tratada com difenidramina 25 mg Iv e com a melhora dos sinais/sintomas reiniciou a infusao.	0	0
201305001907	RJ	3	4			5	c50	c50	neoplasia maligna da mama	2	docetaxel	dispneia	disturbios respitatorios, toracicos e do mediastino	6	efeitos clinicamente importantes	Infusao interrompida e tratada com difenidramina 25 mg Iv e com a melhora dos sinais/sintomas reiniciou a infusao.	0	0
201305001942	RJ	3	4			5	c50	c50	neoplasia maligna da mama	2	docetaxel	dispneia	disturbios respitatorios, toracicos e do mediastino	6	efeitos clinicamente importantes	Infusao interrompida e com a melhora dos sintomas reiniciou a infusao.	0	0
201305001951	RJ	3	4			5	c50	c50	neoplasia maligna da mama	2	docetaxel	dispneia	disturbios respitatorios, toracicos e do mediastino	6	efeitos clinicamente importantes	Infusao interrompida e tratada com dipirona 1gIv+hidrocortisona 300 mg Iv+oxigenoterapia, apos melhora reiniciou a infusao.	0	0
201305002156	RJ	3	4			5	c50	c50	neoplasia maligna da mama	2	docetaxel	dispneia	disturbios respitatorios, toracicos e do mediastino	6	efeitos clinicamente importantes	Infusao interrompida e administrado hidrocortisona 200 mg Iv+ prometazina 25 mgvo e apos melhora reiniciou a infusao.	0	0
201305002328	RJ	3	4			5	c50	c50	neoplasia maligna da mama	2	docetaxel	dispneia	disturbios respitatorios, toracicos e do mediastino	6	efeitos clinicamente importantes	Infusao interrompida e com a melhora dos sinais/sintomas reiniciou a infusao.	0	0
201305002827	RJ	3	4			5	c50	c50	neoplasia maligna da mama	2	docetaxel	dispneia	disturbios respitatorios, toracicos e do mediastino	6	efeitos clinicamente importantes	Infusao interrompida e tratada e com hidrocortisona 100 mgIv+prometazina 25 mgvo+oxigenoterapia, apos melhora reiniciou infusao.	0	0
201305003002	RJ	3	4			5	c50	c50	neoplasia maligna da mama	2	docetaxel	dispneia	disturbios respitatorios, toracicos e do mediastino	6	efeitos clinicamente importantes	tratada com hidrocortisona 500 mgIv+captopril sublingual 25 mg+oxigenoterapia e com a melhora reiniciou a infusao.	0	0
201305003184	RJ	3	4			5	c50	c50	neoplasia maligna da mama	2	docetaxel	dispneia	disturbios respitatorios, toracicos e do mediastino	6	efeitos clinicamente importantes	Infusao interrompida e administrado difenidramina 50 mgIv+oxigenoterapia. Infusao suspenso 2 vezes com retorno do tratamento.	0	0
201305003414	RJ	3	4			5	c50	c50	neoplasia maligna da mama	2	docetaxel	dispneia	disturbios respitatorios, toracicos e do mediastino	6	efeitos clinicamente importantes	Infusao interrompida e tratada com dipirona 4 mlIv+oxigenoterapia e com a melhora dos sinais/sintomas reiniciou infusao.	0	0
201305003867	RJ	3	4			5	c50	c50	neoplasia maligna da mama	2	docetaxel	dispneia	disturbios respitatorios, toracicos e do mediastino	6	efeitos clinicamente importantes	Infusao interrompida e tratada com hidrocortisona 100 mgIv + oxigenoterapia, apos melhora dos sinais/sintomas reiniciou infusao	0	0
201305004253	RJ	3	4			5	c50	c50	neoplasia maligna da mama	2	docetaxel	dispneia	disturbios respitatorios, toracicos e do mediastino	6	efeitos clinicamente importantes	Infusao interrompida e tratada com hidrocortisona 100 mg e com a melhora dos sinais/sintomas reiniciou a infusao.	0	0
201305004273	RJ	3	4			5	c50	c50	neoplasia maligna da mama	2	docetaxel	dispneia	disturbios respitatorios, toracicos e do mediastino	6	efeitos clinicamente importantes	Infusao interrompida e tratada com hidrocortisona 100 mg Iv+oxigenoterapia e com a melhora dos sinais/sintomas reiniciou infusao	0	0
201305004358	RJ	3	4			5	c50	c50	neoplasia maligna da mama	2	docetaxel	dispneia	disturbios respitatorios, toracicos e do mediastino	6	efeitos clinicamente importantes	Infusao interrompida e tratada com difenidramina 50 mg Iv e com a melhora dos sinais/sintomas reiniciou a infusao.	0	0
201306000363	RJ	3	4			5	c50	c50	neoplasia maligna da mama	2	docetaxel	dispneia	disturbios respitatorios, toracicos e do mediastino	6	efeitos clinicamente importantes	tratada com difenidramina 50 mg Iv+hidrocortisona 200 mg Iv+ oxigenoterapia, apos melhora reiniciou a infusao.	0	0
201306000559	RJ	3	4			5	c50	c50	neoplasia maligna da mama	2	docetaxel	dispneia	disturbios respitatorios, toracicos e do mediastino	6	efeitos clinicamente importantes	Infusao interrompida e tratada com hidrocortisona 300 mg Iv+oxigenoterapia e com a melhora dos sinais/sintomas reiniciou infusao	0	0
201306000641	RJ	3	4			5	c50	c50	neoplasia maligna da mama	2	docetaxel	dispneia	disturbios respitatorios, toracicos e do mediastino	6	efeitos clinicamente importantes	difenidramina 50 mgIv+hidrocortisona 300 mgIv+ranitidina 50 mgIv+oxigenoterapia. apos melhora reiniciou a infusao.	0	0
201306000802	RJ	3	4			5	c50	c50	neoplasia maligna da mama	2	docetaxel	dispneia	disturbios respitatorios, toracicos e do mediastino	6	efeitos clinicamente importantes	Infusao interrompida e tratada com oxigenoterapia e com a melhora dos sinais/sintomas reiniciou a infusao.	0	0
201306001408	RJ	3	4			5	c50	c50	neoplasia maligna da mama	2	docetaxel	dispneia	disturbios respitatorios, toracicos e do mediastino	6	efeitos clinicamente importantes	Infusao interrompida, e com a melhora dos sinais/sintomas reiniciou a infusao.	0	0
201306001454	RJ	3	4			5	c50	c50	neoplasia maligna da mama	2	docetaxel	dispneia	disturbios respitatorios, toracicos e do mediastino	6	efeitos clinicamente importantes	dipirona 1gIv+hidrocortisona 100 mgIv+oxigenoterapia, apos melhora dos sinais/sintomas reiniciou a infusao.	0	0
201306001460	RJ	3	4			5	c50	c50	neoplasia maligna da mama	2	docetaxel	dispneia	disturbios respitatorios, toracicos e do mediastino	6	efeitos clinicamente importantes	Infusao interrompida e tratada com dipirona 1gIv + oxigenoterapia, e com a melhora dos sinais/sintomas reiniciou a infusao.	0	0
201306001495	RJ	3	4			5	c50	c50	neoplasia maligna da mama	2	docetaxel	dispneia	disturbios respitatorios, toracicos e do mediastino	6	efeitos clinicamente importantes	Infusao interrompida e com a melhora dos sinais/sintomas reiniciou a infusao.	0	0
201306002174	RJ	3	4			5	c50	c50	neoplasia maligna da mama	2	docetaxel	dispneia	disturbios respitatorios, toracicos e do mediastino	6	efeitos clinicamente importantes	Infusao interrompida e tratada com hidrocortisona 200 mg Iv e com a melhora dos sinais/sintomas reiniciou a infusao.	0	0
201307001714	RJ	3	4			5	c50	c50	neoplasia maligna da mama	2	docetaxel	dispneia	disturbios respitatorios, toracicos e do mediastino	6	efeitos clinicamente importantes	Infusao interrompida e tratada com oxigenoterapia e com a melhora dos sinais/sintomas reiniciou a infusao.	0	0
201307001782	RJ	3	4			5	c50	c50	neoplasia maligna da mama	2	docetaxel	dispneia	disturbios respitatorios, toracicos e do mediastino	6	efeitos clinicamente importantes	Infusao interrompida e tratada com hidrocortisona 200 mg Iv+dipirona 1gIv, apos melhora dos sinais/sintomas reiniciou infusao.	0	0
201307003455	RJ	3	4			5	c50	c50	neoplasia maligna da mama	2	docetaxel	dispneia	disturbios respitatorios, toracicos e do mediastino	6	efeitos clinicamente importantes	Infusao interrompida e tratada com oxigenoterapia, e com a melhora dos sintomas reiniciou a infusao.	0	0
201307003479	RJ	3	4			5	c50	c50	neoplasia maligna da mama	2	docetaxel	dispneia	disturbios respitatorios, toracicos e do mediastino	6	efeitos clinicamente importantes	Infusao interrompida e com a melhora dos sinais/sintomas reiniciou a infusao.	0	0
201308003967	RJ	3	4			5	c50	c50	neoplasia maligna da mama	2	docetaxel	dispneia	disturbios respitatorios, toracicos e do mediastino	6	efeitos clinicamente importantes	Infusao interrompida e com a melhora dos sinais/sintomas reiniciou a infusao.	0	0
201309000394	RJ	3	4			5	c50	c50	neoplasia maligna da mama	2	docetaxel	dispneia	disturbios respitatorios, toracicos e do mediastino	6	efeitos clinicamente importantes	Infusao interrompida e tratada com difenidramina 25 mg Iv+hidrocortisona 300 mg, apos melhora dos sinais reiniciou a infusao.	0	0
201309000838	RJ	3	4			5	c50	c50	neoplasia maligna da mama	2	docetaxel	dispneia	disturbios respitatorios, toracicos e do mediastino	6	efeitos clinicamente importantes	Infusao interrompida, tratada com hidrocortisona 300mgIv+oxigenoterapia, e com a melhora dos sinais/sintomas reiniciou infusao.	0	0
201309001578	RJ	3	4			5	c50	c50	neoplasia maligna da mama	2	docetaxel	dispneia	disturbios respitatorios, toracicos e do mediastino	6	efeitos clinicamente importantes	Infusao interrompida e tratada com hidrocortisona 200 mgIv+oxigenoterapia, e com a melhora dos sinais/sintomas reiniciou infusao	0	0
201309002644	RJ	3	4			5	c50	c50	neoplasia maligna da mama	2	docetaxel	dispneia	disturbios respitatorios, toracicos e do mediastino	6	efeitos clinicamente importantes	Infusao interrompida e com a melhora dos sinais/sintomas reiniciou a infusao.	0	0
201309003330	RJ	3	4			5	c50	c50	neoplasia maligna da mama	2	docetaxel	dispneia	disturbios respitatorios, toracicos e do mediastino	6	efeitos clinicamente importantes	Infusao interrompida e tratada com hidrocortisona 300 mgIv+difenidramina 25 mg+oxigenoterapia, apos melhora reiniciou infusao.	0	0
201309003513	RJ	3	4			5	c50	c50	neoplasia maligna da mama	2	docetaxel	dispneia	disturbios respitatorios, toracicos e do mediastino	6	efeitos clinicamente importantes	oxigenoterapia, e com a melhora dos sinais/sintomas reiniciou infusao.	0	0
201309003801	RJ	3	4			5	c50	c50	neoplasia maligna da mama	2	docetaxel	dispneia	disturbios respitatorios, toracicos e do mediastino	6	efeitos clinicamente importantes	Infusao interrompida e tratada com soro glicosado 5% 500 ml eve nacl 20%-1 ampola no soro. apos melhora reiniciou infusao.	0	0
201309003807	RJ	3	4			5	c50	c50	neoplasia maligna da mama	2	docetaxel	dispneia	disturbios respitatorios, toracicos e do mediastino	6	efeitos clinicamente importantes	Infusao interrompida e tratada com oxigenoterapia, apos melhora dos sintomas reiniciou infusao.	0	0
201309003936	RJ	3	4			5	c50	c50	neoplasia maligna da mama	2	docetaxel	dispneia	disturbios respitatorios, toracicos e do mediastino	6	efeitos clinicamente importantes	tratada com difenidramina 50 mgIv+hidrocortisona 100 mg Iv+oxigenoterapia, apos melhora dos sintomas reiniciou a infusao.	0	0
201309004220	RJ	3	4			5	c50	c50	neoplasia maligna da mama	2	docetaxel	dispneia	disturbios respitatorios, toracicos e do mediastino	6	efeitos clinicamente importantes	Infusao interrompida e com a melhora dos sinais/sintomas reiniciou infusao.	0	0
201311001552	RJ	3	4			5	c50	c50	neoplasia maligna da mama	2	docetaxel	dispneia	disturbios respitatorios, toracicos e do mediastino	6	efeitos clinicamente importantes	Infusao interrompida e com a melhora dos sinais/sintomas reiniciou infusao.	0	0
201311001570	RJ	3	4			5	c50	c50	neoplasia maligna da mama	2	docetaxel	dispneia	disturbios respitatorios, toracicos e do mediastino	6	efeitos clinicamente importantes	Infusao interrompida e tratada com dipirona 2g Iv.	0	0
201311001646	RJ	3	4			5	c50	c50	neoplasia maligna da mama	2	docetaxel	dispneia	disturbios respitatorios, toracicos e do mediastino	6	efeitos clinicamente importantes	Infusao interrompida e com a melhora do sintoma reiniciou a infusao.	0	0
201311002779	RJ	3	4			5	c50	c50	neoplasia maligna da mama	2	docetaxel	dispneia	disturbios respitatorios, toracicos e do mediastino	6	efeitos clinicamente importantes	tatada com hidrocortisona 300mg Iv+sf 0,9% fenoterol+dipirona 1g Iv+metoclopramida 10 mg Iv.	0	0
201311002797	RJ	3	4			5	c50	c50	neoplasia maligna da mama	2	docetaxel	dispneia	disturbios respitatorios, toracicos e do mediastino	6	efeitos clinicamente importantes	Infusao interrompida e tratada com difenidramina 25 mg Iv e com a melhora dos sintomas reiniciou a infusao.	0	0
201311002808	RJ	3	4			5	c50	c50	neoplasia maligna da mama	2	docetaxel	dispneia	disturbios respitatorios, toracicos e do mediastino	6	efeitos clinicamente importantes	Infusao interrompida e tratada com oxigenoterapia e com a melhora dos sinais/sintomas reiniciou a infusao.	0	0
201311002824	RJ	3	4			5	c50	c50	neoplasia maligna da mama	2	docetaxel	dispneia	disturbios respitatorios, toracicos e do mediastino	6	efeitos clinicamente importantes	Infusao interrompida e tratada com oxigenoterapia. com reinicio de infusao.	1	0
201311003203	RJ	3	4			5	c50	c50	neoplasia maligna da mama	2	docetaxel	dispneia	disturbios respitatorios, toracicos e do mediastino	6	efeitos clinicamente importantes	Infusao interrompida e tratada com oxigenoterapia, apos melhora dos sintomas reiniciou infusao.	0	0
201311003243	RJ	3	4			5	c50	c50	neoplasia maligna da mama	2	docetaxel	dispneia	disturbios respitatorios, toracicos e do mediastino	6	efeitos clinicamente importantes	tratada com difenidramina 25 mgIv+ hidrocortisona 100mgIv+oxigenoterapia, apos melhora dos sintomas reiniciou a infusao.	0	0
201311003287	RJ	3	4			5	c50	c50	neoplasia maligna da mama	2	docetaxel	dispneia	disturbios respitatorios, toracicos e do mediastino	6	efeitos clinicamente importantes	Infusao interrompida e tratada com hidrocortisona 400 mg Iv+oxigenoterapia, apos melhora dos sinais/sintomas reiniciou infusao.	0	0
201311003733	RJ	3	4			5	c50	c50	neoplasia maligna da mama	2	docetaxel	dispneia	disturbios respitatorios, toracicos e do mediastino	6	efeitos clinicamente importantes	1º evento: captopril 25 mg vo + hidrocortisona 100 mg Iv + oxigenoterapia / 2º evento: atenolol 50 mg vo + captopril 50 mg.	0	0
201312000600	RJ	3	4			5	c50	c50	neoplasia maligna da mama	2	docetaxel	dispneia	disturbios respitatorios, toracicos e do mediastino	6	efeitos clinicamente importantes	tratada com captopril 25 mg sl+hidrocortisona 100 mgIv+oxigenoterapia, apos melhora dos sintomas reiniciou infusao.	0	0
201312001267	RJ	3	4			5	c50	c50	neoplasia maligna da mama	2	docetaxel	dispneia	disturbios respitatorios, toracicos e do mediastino	6	efeitos clinicamente importantes	difenidramina 25 mgIv+ hidrocortisona 200 mg+oxigenoterapia+reducao de velocidade de infusao.	0	0
201312002559	RJ	3	4			5	c50	c50	neoplasia maligna da mama	2	docetaxel	dispneia	disturbios respitatorios, toracicos e do mediastino	6	efeitos clinicamente importantes	tratada com oxigenoterapia e com a melhora dos sinais/sintomas reiniciou a infusao.	0	0
201312002577	RJ	3	4			5	c50	c50	neoplasia maligna da mama	2	docetaxel	dispneia	disturbios respitatorios, toracicos e do mediastino	6	efeitos clinicamente importantes	difenidramina 25 mgIv+dipirona 1gIv+hidrocortisona 300 mgIv+ranitidina 50 mgIv+oxigenoterapia, apos melhora reiniciou infusao.	0	0
201312002599	RJ	3	4			5	c50	c50	neoplasia maligna da mama	2	docetaxel	dispneia	disturbios respitatorios, toracicos e do mediastino	6	efeitos clinicamente importantes	tratada com hidrocortisona 100 mgIv+oxigenoterapia, e com a melhora dos sinais/sintomas reiniciou a infusao.	0	0
200801001186	RJ	3	3	50	3	5	c50	c50	neoplasia maligna da mama	2	docetaxel	dor abdominal	disturbios gastrointestinais	6	efeitos clinicamente importantes		0	0
200808003172	SP	3	4	57	4	5	c50	c50	neoplasia maligna da mama	2	docetaxel	dor abdominal	disturbios gastrointestinais	6	efeitos clinicamente importantes		0	0
200810002720	RJ	3	3	33	2	5	c50	c50	neoplasia maligna da mama	2	docetaxel	dor abdominal	disturbios gastrointestinais	6	efeitos clinicamente importantes		0	0
200910000195	RJ	3	3			5	c50	c50	neoplasia maligna da mama	2	docetaxel	dor abdominal	disturbios gastrointestinais	6	efeitos clinicamente importantes	Interrupcao da infusao e instalacao de oxigenio por cateter nasal.	0	0
200910000871	RJ	3	3			5	c50	c50	neoplasia maligna da mama	2	docetaxel	dor abdominal	disturbios gastrointestinais	6	efeitos clinicamente importantes	Interrupcao da infusao e instalacao de oxigenio por cateter nasal	0	0
200912000746	RJ	3	3			5	c50	c50	neoplasia maligna da mama	2	docetaxel	dor abdominal	disturbios gastrointestinais	6	efeitos clinicamente importantes	Interrupcao da infusao e instalacao de oxigenio por cateter nasal + hidrocortisona 300mg	0	0
200912001281	RJ	3	3			6	c50	c50	neoplasia maligna da mama	2	docetaxel	dor abdominal	disturbios gastrointestinais	6	efeitos clinicamente importantes	Interrupcao da infusao e instalacao de oxigenio nasal + hidrocortisona 500mg	0	0
200912001283	RJ	3	3			6	c50	c50	neoplasia maligna da mama	2	docetaxel	dor abdominal	disturbios gastrointestinais	6	efeitos clinicamente importantes	Interrupcao da infusao e instalacao de oxigenio por cateter nasal	0	0
201011000193	RJ	3	3				c50	c50	neoplasia maligna da mama	2	docetaxel	dor abdominal	disturbios gastrointestinais	6	efeitos clinicamente importantes	Infusao interrompida e instalado cateter de oxigenio ate melhora dos sintomas.	0	0
201012000116	RJ	3	3				c50	c50	neoplasia maligna da mama	2	docetaxel	dor abdominal	disturbios gastrointestinais	6	efeitos clinicamente importantes	Infusao interrompida e instalado cateter de oxigenio ate melhora dos sintomas.	0	0
201012000406	RJ	3	3				c50	c50	neoplasia maligna da mama	2	docetaxel	dor abdominal	disturbios gastrointestinais	6	efeitos clinicamente importantes	Infusao interrompida, instalado cateter de oxigenio e administrada hidrocortizona 100 mg ev.	0	0
201101000269	RJ	3	3				c50	c50	neoplasia maligna da mama	2	docetaxel	dor abdominal	disturbios gastrointestinais	6	efeitos clinicamente importantes	Infusao interrompida e realizada administracao de hidrocortizona 200 mg, difenidramina 25 mg e tramadol 50 mg Iv e nebulizacao c	0	0
201101001057	RJ	3	3				c50	c50	neoplasia maligna da mama	2	docetaxel	dor abdominal	disturbios gastrointestinais	6	efeitos clinicamente importantes	Infusao do medicamen. interrompido e realizada administracao de adrenalina 1amp. sc, hidrocortizona 400mg ev, ranitidina 50mgev.	0	0
201101001405	RJ	3	3				c50	c50	neoplasia maligna da mama	2	docetaxel	dor abdominal	disturbios gastrointestinais	6	efeitos clinicamente importantes	suspensao do medicamento e dministrado hidrocortisona 500 mg ev + oxigenoterapia	0	0
201101001914	RJ	3	3				c50	c50	neoplasia maligna da mama	2	docetaxel	dor abdominal	disturbios gastrointestinais	6	efeitos clinicamente importantes	Interrupao e oxigenioterapia + administracao de 250mg de hidrocortisona ate melhora dos sintomas.	0	0
201102000034	RJ	3	3				c50	c50	neoplasia maligna da mama	2	docetaxel	dor abdominal	disturbios gastrointestinais	6	efeitos clinicamente importantes	realizada administracao ev de hidrocortisona 400mg, difenidramina 25 mg e tramadol 500mg e nebulizacao com soro fisiolog. 0,9%.	0	0
201102000996	RJ	3	3				c50	c50	neoplasia maligna da mama	2	docetaxel	dor abdominal	disturbios gastrointestinais	6	efeitos clinicamente importantes	Infusao interrompida e realizada oxigenioterapia e administracao Iv de difenidramina 50 mg.	0	0
201104000547	RJ	3	3				c50	c50	neoplasia maligna da mama	2	docetaxel	dor abdominal	disturbios gastrointestinais	6	efeitos clinicamente importantes	Infusao interrompido e administrado hidrocortisona 200mg Iv + difenidramina 25mg Iv+ oxigenoterapia.	0	0
201104001828	RJ	3	3				c50	c50	neoplasia maligna da mama	2	docetaxel	dor abdominal	disturbios gastrointestinais	6	efeitos clinicamente importantes	Infusao interrompida e administrado difenidramina 50 mg Iv e apos melhora reiniciou a infusao.	0	0
201105000083	RJ	3	3				c50	c50	neoplasia maligna da mama	2	docetaxel	dor abdominal	disturbios gastrointestinais	6	efeitos clinicamente importantes	Infusao interrompida e administrado hidrocortisona 100 mg ev+oxigenoterapia e apos melhora, reinicio da infusao.	0	0
201105000288	RJ	3	3				c50	c50	neoplasia maligna da mama	2	docetaxel	dor abdominal	disturbios gastrointestinais	6	efeitos clinicamente importantes	txt interrompido e tratada com oxigenoterapia+hidrocortisona 200mg e apos melhora dos sintomas reiniciou a infusao.	0	0
201105000303	RJ	3	3				c50	c50	neoplasia maligna da mama	2	docetaxel	dor abdominal	disturbios gastrointestinais	6	efeitos clinicamente importantes	txt interrompido e tratada com hidrocortisona 300mg+difenidramina 50mg+ranitidina 50mg+oxigenoterapia.	0	0
201105000689	RJ	3	3				c50	c50	neoplasia maligna da mama	2	docetaxel	dor abdominal	disturbios gastrointestinais	6	efeitos clinicamente importantes	txt interrompido e tratada com hidrocortisona 200mg + oxigenoterapia e apos melhora dos sintomas reiniciou a infusao.	0	0
201105001463	RJ	3	3				c50	c50	neoplasia maligna da mama	2	docetaxel	dor abdominal	disturbios gastrointestinais	6	efeitos clinicamente importantes	txt interrompido e administrado hidrocortisona 500 mg Iv.	0	0
201106001879	RJ	3	3				c50	c50	neoplasia maligna da mama	2	docetaxel	dor abdominal	disturbios gastrointestinais	6	efeitos clinicamente importantes	txt interrompido e administrado tramadol 50 mg Iv e apos melhora reiniciou a infusao.	0	0
201106003604	RJ	3	3				c50	c50	neoplasia maligna da mama	2	docetaxel	dor abdominal	disturbios gastrointestinais	6	efeitos clinicamente importantes	txt interrompido e tratada com difenidramina 50 mg Iv + oxigenoterapia e apos melhora reiniciou a infusao.	0	0
201107001510	RJ	3	3				c50	c50	neoplasia maligna da mama	2	docetaxel	dor abdominal	disturbios gastrointestinais	6	efeitos clinicamente importantes	Infusao de txt interrompida e tratada com oxigenoterapia e apos melhora dos sinais/sintomas reiniciou a infusao.	0	0
201107001689	RJ	3	3				c50	c50	neoplasia maligna da mama	2	docetaxel	dor abdominal	disturbios gastrointestinais	6	efeitos clinicamente importantes		0	0
201107001917	RJ	3	3				c50	c50	neoplasia maligna da mama	2	docetaxel	dor abdominal	disturbios gastrointestinais	6	efeitos clinicamente importantes	txt interrompido e tratada com difenidramina 50mg Iv+hidrocortisona 50mg+oxigenoterapia e apos melhora reiniciou a infusao.	0	0
201107002101	RJ	3	3				c50	c50	neoplasia maligna da mama	2	docetaxel	dor abdominal	disturbios gastrointestinais	6	efeitos clinicamente importantes	txt interrompida e administrada hidrocortisona+oxigenoterpaia e apos melhora reiniciou a infusao.	0	0
201107002114	RJ	3	3				c50	c50	neoplasia maligna da mama	2	docetaxel	dor abdominal	disturbios gastrointestinais	6	efeitos clinicamente importantes	txt interrompida e administrada hidrocortisona 500mg Iv + oxigenoterapia e apos melhora reiniciou a infusao.	0	0
201108002170	RJ	3	3				c50	c50	neoplasia maligna da mama	2	docetaxel	dor abdominal	disturbios gastrointestinais	6	efeitos clinicamente importantes	txt interrompido e tratada com oxigenoterapia e apos melhora dos sintomas reiniciou a infusao.	0	0
201108002979	RJ	3	3				c50	c50	neoplasia maligna da mama	2	docetaxel	dor abdominal	disturbios gastrointestinais	6	efeitos clinicamente importantes	txt interrompido e tratada com difenidramina 50mg Iv+oxigenoterapia. apos melhora continuou com o medicamento.	0	0
201108003222	RJ	3	3				c50	c50	neoplasia maligna da mama	2	docetaxel	dor abdominal	disturbios gastrointestinais	6	efeitos clinicamente importantes	txt interrompido e tratada com oxigenoterapia+hidrocortisona 500mg Iv+dipirona e com a melhora dos sintomas reiniciou a infusao.	0	0
201109001162	RJ	3	3				c50	c50	neoplasia maligna da mama	2	docetaxel	dor abdominal	disturbios gastrointestinais	6	efeitos clinicamente importantes	txt interrompido e tratada com dipirona 1g Iv+difenidramina 25 mg Iv+hidrocortisona 100mg Iv,apos melhora dos sintomas reiniciou	0	0
201109003344	RJ	3	3				c50	c50	neoplasia maligna da mama	2	docetaxel	dor abdominal	disturbios gastrointestinais	6	efeitos clinicamente importantes	txt interrompido e tratada com oxigenoterapia+dipirona 1g Iv+difenidramaiana 25mgIv, apos melhora dos sintomas reiniciou infusao	0	0
201109003415	RJ	3	3				c50	c50	neoplasia maligna da mama	2	docetaxel	dor abdominal	disturbios gastrointestinais	6	efeitos clinicamente importantes	txt interrompido e tratada com difenidramina Iv 25 mg e apos melhora dos sintomas reiniciou a infusao.	0	0
201110001674	RJ	3	3				c50	c50	neoplasia maligna da mama	2	docetaxel	dor abdominal	disturbios gastrointestinais	6	efeitos clinicamente importantes	oxigenoterapia + difenidramina 25 mg Iv + hidrocortisona 100mg Iv + dipirona Iv	0	0
201110001902	RJ	3	3				c50	c50	neoplasia maligna da mama	2	docetaxel	dor abdominal	disturbios gastrointestinais	6	efeitos clinicamente importantes	oxigenoterapia e foi recomendado que a infusao fosse realizada de forma mais lenta.	0	0
201110001931	RJ	3	3				c50	c50	neoplasia maligna da mama	2	docetaxel	dor abdominal	disturbios gastrointestinais	6	efeitos clinicamente importantes	hidrocortisona 200 mg Iv	0	0
201110003543	RJ	3	3				c50	c50	neoplasia maligna da mama	2	docetaxel	dor abdominal	disturbios gastrointestinais	6	efeitos clinicamente importantes	oxigenoterapia + hidrocortisona 200 mg + difenidramina 25 mg + bromoprida 20mg	0	0
201111003062	RJ	3	3				c50	c50	neoplasia maligna da mama	2	docetaxel	dor abdominal	disturbios gastrointestinais	6	efeitos clinicamente importantes		0	0
201111003091	RJ	3	3				c50	c50	neoplasia maligna da mama	2	docetaxel	dor abdominal	disturbios gastrointestinais	6	efeitos clinicamente importantes	txt interrompido e administrado hidrocortisona 200mg Iv e apos melhora dos sinais/sintomas reiniciou a infusao.	0	0
201112000295	RJ	3	3				c50	c50	neoplasia maligna da mama	2	docetaxel	dor abdominal	disturbios gastrointestinais	6	efeitos clinicamente importantes	paciente tratada e apos melhora dos sintomas reiniciou a infusao	0	0
201202000580	RJ	3	3				c50	c50	neoplasia maligna da mama	2	docetaxel	dor abdominal	disturbios gastrointestinais	6	efeitos clinicamente importantes	Infusao interrompida e tratada com nifedipina 10 mg - sublingual. foi encaminhada ao spa.	0	0
201206003073	BA	2		48	3	5	c50	c50	neoplasia maligna da mama	2	docetaxel	dor abdominal	disturbios gastrointestinais	6	efeitos clinicamente importantes	administracao ao paciente de hidrocortisona	0	0
201206004491	RJ	3	3				c50	c50	neoplasia maligna da mama	2	docetaxel	dor abdominal	disturbios gastrointestinais	6	efeitos clinicamente importantes	Infusao interrompida, tratada com hidrocortisona 200 mg Iv+oxigenoterapia e apos melhora dos sintomas reiniciou a infusao.	0	0
201207003895	RJ	3	3				c50	c50	neoplasia maligna da mama	2	docetaxel	dor abdominal	disturbios gastrointestinais	6	efeitos clinicamente importantes	Infusao interrompida e apos melhora dos sinais/sintomas reiniciou a infusao do docetaxel.	0	0
201209004075	RJ	3	3				c50	c50	neoplasia maligna da mama	2	docetaxel	dor abdominal	disturbios gastrointestinais	6	efeitos clinicamente importantes	Infusao interrompida e tratada com oxigenterapia apos melhora iniciou a infusao.	0	0
201210001774	RJ	3	3				c50	c50	neoplasia maligna da mama	2	docetaxel	dor abdominal	disturbios gastrointestinais	6	efeitos clinicamente importantes		0	0
201211002534	RJ	3	2				c50	c50	neoplasia maligna da mama	2	docetaxel	dor abdominal	disturbios gastrointestinais	6	efeitos clinicamente importantes	Infusao interrompida e tratada com oxigenoterapia, difenidramina 25 mgIv e ranitidina 50 mgIv, apos melhora reiniciou a infusao	0	0
201211003855	RJ	3	2				c50	c50	neoplasia maligna da mama	2	docetaxel	dor abdominal	disturbios gastrointestinais	6	efeitos clinicamente importantes	hidrocortisona 500 mg Iv + difenidramina 25 mg Iv + dipirona Iv.	0	0
201212000670	RJ	3	2				c50	c50	neoplasia maligna da mama	2	docetaxel	dor abdominal	disturbios gastrointestinais	6	efeitos clinicamente importantes	1º evento:: captopril 25 mg sublingual + hidrocortisona 300mg Iv + oxigenoterapia / 2º evento: dipirona Iv + oxigenoterapia	0	0
201302001772	RJ	3	4				c50	c50	neoplasia maligna da mama	2	docetaxel	dor abdominal	disturbios gastrointestinais	6	efeitos clinicamente importantes	Infusao interrompida, tratada e apos melhora dos sinais/sintomas reiniciou a infusao.	0	0
201302001791	RJ	3	4				c50	c50	neoplasia maligna da mama	2	docetaxel	dor abdominal	disturbios gastrointestinais	6	efeitos clinicamente importantes	tratada com difenidramina 100 mgIv+hidrocortisona 100 mgIv+oxigenoterapia, apos melhora reiniciou a infusao.	0	0
201302002270	RJ	3	4				c50	c50	neoplasia maligna da mama	2	docetaxel	dor abdominal	disturbios gastrointestinais	6	efeitos clinicamente importantes	Infusao interrompida e administrado hidrocortisona 300 mgIv, apos melhora dos sintomas reiniciou a infusao.	0	0
201302002293	RJ	3	4				c50	c50	neoplasia maligna da mama	2	docetaxel	dor abdominal	disturbios gastrointestinais	6	efeitos clinicamente importantes	tratada com difenidramina 25 mg Iv+ dipirona 1gIv+hidrocortisona 100 mg Iv+oxigenoterapia.	0	0
201303000493	RJ	3	4				c50	c50	neoplasia maligna da mama	2	docetaxel	dor abdominal	disturbios gastrointestinais	6	efeitos clinicamente importantes	Infusao interrompida e com melhora do sintoma reiniciou o tratamento.	0	0
201303000546	RJ	3	4				c50	c50	neoplasia maligna da mama	2	docetaxel	dor abdominal	disturbios gastrointestinais	6	efeitos clinicamente importantes	Infusao interrompida e apos melhora dos sinais/sintomas reiniciou a infusao.	0	0
201303000547	RJ	3	4				c50	c50	neoplasia maligna da mama	2	docetaxel	dor abdominal	disturbios gastrointestinais	6	efeitos clinicamente importantes	Infusao interrompida, tratada com prometazina 25 mg oral e apos melhora dos sinais/sintomas reiniciou a infusao.	0	0
201303001375	RJ	3	4				c50	c50	neoplasia maligna da mama	2	docetaxel	dor abdominal	disturbios gastrointestinais	6	efeitos clinicamente importantes	1º evento: oxigenoterapia - 2º evento: hidrocortisona 200 mg Iv.	0	0
201303001387	RJ	3	4				c50	c50	neoplasia maligna da mama	2	docetaxel	dor abdominal	disturbios gastrointestinais	6	efeitos clinicamente importantes	Infusao interrompida e tratada com hidrocortisona 300 mg Iv+dipirona amp. e apos melhora dos sinais/sintomas reiniciou infusao.	0	0
201303002520	RJ	3	4				c50	c50	neoplasia maligna da mama	2	docetaxel	dor abdominal	disturbios gastrointestinais	6	efeitos clinicamente importantes	tratada com dipirona 2 ml Iv+ hidrocortisona 300 mg Iv + ranitidina 50 mg Iv, apos melhora reiniciou infusao.	0	0
201303002984	RJ	3	4				c50	c50	neoplasia maligna da mama	2	docetaxel	dor abdominal	disturbios gastrointestinais	6	efeitos clinicamente importantes	tratada com dipirona 1000mgIv+hidrocortisona 300 mgIv+oxigenoterapia, apos melhora dos sinais/sintomas reiniciou a infusao.	0	0
201303003170	RJ	3	4				c50	c50	neoplasia maligna da mama	2	docetaxel	dor abdominal	disturbios gastrointestinais	6	efeitos clinicamente importantes	tratada com dipirona 1gIv+hidroclorotiazida 100 mgIv+oxigenoterapia, e com a melhora dos sinais/sintomas reiniciou a infusao.	0	0
201304000377	RJ	3	4				c50	c50	neoplasia maligna da mama	2	docetaxel	dor abdominal	disturbios gastrointestinais	6	efeitos clinicamente importantes	Infusao interrompida e tratada com difenidramina 50 mgIv+hidrocortisona 200 mgIv, apos melhora reiniciou a infusao.	0	0
201304000388	RJ	3	4				c50	c50	neoplasia maligna da mama	2	docetaxel	dor abdominal	disturbios gastrointestinais	6	efeitos clinicamente importantes	Infusao interrompida e com a melhora dos sinais/sintomas reiniciou a infusao.	0	0
201304002098	RJ	3	4			5	c50	c50	neoplasia maligna da mama	2	docetaxel	dor abdominal	disturbios gastrointestinais	6	efeitos clinicamente importantes	Infusao interrompida e com a melhora dos sinais/sintomas reiniciou a infusao.	0	0
201305001092	RJ	3	4			5	c50	c50	neoplasia maligna da mama	2	docetaxel	dor abdominal	disturbios gastrointestinais	6	efeitos clinicamente importantes	Infusao interrompida e tratada com difenidramina 25 mg Iv e com a melhora dos sinais/sintomas reiniciou a infusao.	0	0
201306000576	RJ	3	4			5	c50	c50	neoplasia maligna da mama	2	docetaxel	dor abdominal	disturbios gastrointestinais	6	efeitos clinicamente importantes	Infusao interrompida e tratada com difenidramina 25 mg Iv+dipirona 4 ml Iv, com a melhora dos sinais/sintomas reiniciou infusao.	0	0
201307000556	RJ	3	4			5	c50	c50	neoplasia maligna da mama	2	docetaxel	dor abdominal	disturbios gastrointestinais	6	efeitos clinicamente importantes	Infusao interrompida e com a melhora dos sinais/sintomas reiniciou a infusao.	0	0
201307001705	RJ	3	4			5	c50	c50	neoplasia maligna da mama	2	docetaxel	dor abdominal	disturbios gastrointestinais	6	efeitos clinicamente importantes	Infusao interrompida e tratada com hidrocortisona 200 mg Iv e com a melhora dos sinais/sintomas reiniciou a infusao.	0	0
201309000876	RJ	3	4			5	c50	c50	neoplasia maligna da mama	2	docetaxel	dor abdominal	disturbios gastrointestinais	6	efeitos clinicamente importantes	Infusao interrompida e com a melhora dos sinais/sintomas reiniciou a infusao.	0	0
201309001578	RJ	3	4			5	c50	c50	neoplasia maligna da mama	2	docetaxel	dor abdominal	disturbios gastrointestinais	6	efeitos clinicamente importantes	Infusao interrompida e tratada com hidrocortisona 200 mgIv+oxigenoterapia, e com a melhora dos sinais/sintomas reiniciou infusao	0	0
201309003531	RJ	3	4			5	c50	c50	neoplasia maligna da mama	2	docetaxel	dor abdominal	disturbios gastrointestinais	6	efeitos clinicamente importantes	Infusao interrompida e tratada com dipirona 1gIv e com a melhora do sintoma reiniciou o tratamento.	0	0
201105000665	RJ	3	3				c50	c50	neoplasia maligna da mama	2	docetaxel	dor articular	disturbios musculoesqueleticos e do tecido conjuntivo	6	efeitos clinicamente importantes	txt interrompido e tratada com oxigenoterapia+hidrocortisona 300mg+difenidramina 25mg.	0	0
200808001123	SP	3	4	55	4	5	c50	c50	neoplasia maligna da mama	2	docetaxel	dor de garganta	disturbios gastrointestinais	6	efeitos clinicamente importantes		0	0
201108002288	RJ	3	3				c50	c50	neoplasia maligna da mama	2	docetaxel	dor de garganta	disturbios gastrointestinais	6	efeitos clinicamente importantes	Interrompeu txt e administrado hidrocortisona 500mg+difenidramina50mgIv-(1º evento) e hidrocortisona 300mg-(2º evento).	0	0
201305004253	RJ	3	4			5	c50	c50	neoplasia maligna da mama	2	docetaxel	dor de garganta	disturbios gastrointestinais	6	efeitos clinicamente importantes	Infusao interrompida e tratada com hidrocortisona 100 mg e com a melhora dos sinais/sintomas reiniciou a infusao.	0	0
200801000828	RJ	3	3	49	3	5	c50	c50	neoplasia maligna da mama	2	docetaxel	dor lombar	disturbios musculoesqueleticos e do tecido conjuntivo	6	efeitos clinicamente importantes		105	0
200801000909	RJ	3	3	39	2	5	c50	c50	neoplasia maligna da mama	2	docetaxel	dor lombar	disturbios musculoesqueleticos e do tecido conjuntivo	6	efeitos clinicamente importantes	Interrupcao da infusao, com posterior reinicio	0	0
200801001075	RJ	3	3	61	5	5	c50	c50	neoplasia maligna da mama	2	docetaxel	dor lombar	disturbios musculoesqueleticos e do tecido conjuntivo	6	efeitos clinicamente importantes		34	0
200801001086	RJ	3	3	66	5	6	c50	c50	neoplasia maligna da mama	2	docetaxel	dor lombar	disturbios musculoesqueleticos e do tecido conjuntivo	6	efeitos clinicamente importantes		0	0
200801001157	RJ	3	3	28	1	5	c50	c50	neoplasia maligna da mama	2	docetaxel	dor lombar	disturbios musculoesqueleticos e do tecido conjuntivo	6	efeitos clinicamente importantes		0	0
200801001167	RJ	3	3	61	5	5	c50	c50	neoplasia maligna da mama	2	docetaxel	dor lombar	disturbios musculoesqueleticos e do tecido conjuntivo	6	efeitos clinicamente importantes		0	0
200801001186	RJ	3	3	50	3	5	c50	c50	neoplasia maligna da mama	2	docetaxel	dor lombar	disturbios musculoesqueleticos e do tecido conjuntivo	6	efeitos clinicamente importantes		0	0
200801001188	RJ	3	3	50	3	5	c50	c50	neoplasia maligna da mama	2	docetaxel	dor lombar	disturbios musculoesqueleticos e do tecido conjuntivo	6	efeitos clinicamente importantes		0	0
200808001500	SP	3	4	59	4	5	c50	c50	neoplasia maligna da mama	2	docetaxel	dor lombar	disturbios musculoesqueleticos e do tecido conjuntivo	6	efeitos clinicamente importantes		0	0
200808002326	SP	3	4	45	3	5	c50	c50	neoplasia maligna da mama	2	docetaxel	dor lombar	disturbios musculoesqueleticos e do tecido conjuntivo	6	efeitos clinicamente importantes		0	0
200808002805	SP	3	4	26	1	5	c50	c50	neoplasia maligna da mama	2	docetaxel	dor lombar	disturbios musculoesqueleticos e do tecido conjuntivo	6	efeitos clinicamente importantes		0	0
200809000403	SP	3	4	51	4	5	c50	c50	neoplasia maligna da mama	2	docetaxel	dor lombar	disturbios musculoesqueleticos e do tecido conjuntivo	6	efeitos clinicamente importantes			0
200809001574	SP	3	4	45	3	5	c50	c50	neoplasia maligna da mama	2	docetaxel	dor lombar	disturbios musculoesqueleticos e do tecido conjuntivo	6	efeitos clinicamente importantes		0	0
200810001579	SP	3	4	45	3	5	c50	c50	neoplasia maligna da mama	2	docetaxel	dor lombar	disturbios musculoesqueleticos e do tecido conjuntivo	6	efeitos clinicamente importantes		0	0
200810002494	SP	3	4	52	4	5	c50	c50	neoplasia maligna da mama	2	docetaxel	dor lombar	disturbios musculoesqueleticos e do tecido conjuntivo	6	efeitos clinicamente importantes		0	0
200811000573	SP	3	4	52	4	5	c50	c50	neoplasia maligna da mama	2	docetaxel	dor lombar	disturbios musculoesqueleticos e do tecido conjuntivo	6	efeitos clinicamente importantes		0	0
200902001592	SP	3	4	58	4	5	c50	c50	neoplasia maligna da mama	2	docetaxel	dor lombar	disturbios musculoesqueleticos e do tecido conjuntivo	6	efeitos clinicamente importantes	cominico laboratorio	0	0
200902001608	SP	3	4	48	3	5	c50	c50	neoplasia maligna da mama	2	docetaxel	dor lombar	disturbios musculoesqueleticos e do tecido conjuntivo	6	efeitos clinicamente importantes	comunico laboratorio	0	0
200910000176	RJ	3	3			5	c50	c50	neoplasia maligna da mama	2	docetaxel	dor lombar	disturbios musculoesqueleticos e do tecido conjuntivo	6	efeitos clinicamente importantes	Interrupcao da infusao e instalacao de oxigenio por cateter nasal.	0	0
200912000630	RJ	3	3			5	c50	c50	neoplasia maligna da mama	2	docetaxel	dor lombar	disturbios musculoesqueleticos e do tecido conjuntivo	6	efeitos clinicamente importantes	Interrupcao da infusao e instalacao de oxigenio por cateter nasal	0	0
200912000632	RJ	3	3			5	c50	c50	neoplasia maligna da mama	2	docetaxel	dor lombar	disturbios musculoesqueleticos e do tecido conjuntivo	6	efeitos clinicamente importantes	Interrupcao da infusao e instalacao de oxigenio por cateter nasal	0	0
201006001283	RJ	3	3				c50	c50	neoplasia maligna da mama	2	docetaxel	dor lombar	disturbios musculoesqueleticos e do tecido conjuntivo	6	efeitos clinicamente importantes		0	0
201006001402	RJ	3	3				c50	c50	neoplasia maligna da mama	2	docetaxel	dor lombar	disturbios musculoesqueleticos e do tecido conjuntivo	6	efeitos clinicamente importantes		0	0
201006002185	RJ	3	3			5	c50	c50	neoplasia maligna da mama	2	docetaxel	dor lombar	disturbios musculoesqueleticos e do tecido conjuntivo	6	efeitos clinicamente importantes		0	0
201008000266	RJ	3	3				c50	c50	neoplasia maligna da mama	2	docetaxel	dor lombar	disturbios musculoesqueleticos e do tecido conjuntivo	6	efeitos clinicamente importantes		0	0
201008000312	RJ	3	3				c50	c50	neoplasia maligna da mama	2	docetaxel	dor lombar	disturbios musculoesqueleticos e do tecido conjuntivo	6	efeitos clinicamente importantes		0	0
201009002087	RJ	3	3			5	c50	c50	neoplasia maligna da mama	2	docetaxel	dor lombar	disturbios musculoesqueleticos e do tecido conjuntivo	6	efeitos clinicamente importantes	Interrupcao da infusao e instalacao de oxigenio nasal + administracao de hidrocortisona e difenidramina. apos melhora reiniciada	0	0
201010002110	RJ	3	3			5	c50	c50	neoplasia maligna da mama	2	docetaxel	dor lombar	disturbios musculoesqueleticos e do tecido conjuntivo	6	efeitos clinicamente importantes	Infusao interrompida ate melhora dos sintomas.	0	0
201011002316	RJ	3	3			5	c50	c50	neoplasia maligna da mama	2	docetaxel	dor lombar	disturbios musculoesqueleticos e do tecido conjuntivo	6	efeitos clinicamente importantes	Infusao interrompida ate melhora dos sintomas e administracao de hidrocortizona e difenidramina ev.	0	0
201012000039	RJ	3	3			5	c50	c50	neoplasia maligna da mama	2	docetaxel	dor lombar	disturbios musculoesqueleticos e do tecido conjuntivo	6	efeitos clinicamente importantes	Infusao foi interrompida e instalado cateter de oxigenio ate melhora dos sintomas.	0	0
201012000142	RJ	3	3			5	c50	c50	neoplasia maligna da mama	2	docetaxel	dor lombar	disturbios musculoesqueleticos e do tecido conjuntivo	6	efeitos clinicamente importantes	Infusao interrompida ate melhora dos sintomas.	0	0
201012000406	RJ	3	3			5	c50	c50	neoplasia maligna da mama	2	docetaxel	dor lombar	disturbios musculoesqueleticos e do tecido conjuntivo	6	efeitos clinicamente importantes	Infusao interrompida, instalado cateter de oxigenio e administrada hidrocortizona 100 mg ev.	0	0
201012000804	RJ	3	3			5	c50	c50	neoplasia maligna da mama	2	docetaxel	dor lombar	disturbios musculoesqueleticos e do tecido conjuntivo	6	efeitos clinicamente importantes	Infusao interrompida e foi instalado cateter de oxigenio ate melhora dos sntomas. continuou com o medicamento.	0	0
201012000804	RJ	3	3				c50	c50	neoplasia maligna da mama	2	docetaxel	dor lombar	disturbios musculoesqueleticos e do tecido conjuntivo	6	efeitos clinicamente importantes	Infusao interrompida e foi instalado cateter de oxigenio ate melhora dos sntomas. continuou com o medicamento.	0	0
201012000931	RJ	3	3				c50	c50	neoplasia maligna da mama	2	docetaxel	dor lombar	disturbios musculoesqueleticos e do tecido conjuntivo	6	efeitos clinicamente importantes	Instalado cateter de oxigenio, administrado 200 mg de hidrocortizona Iv.	0	0
201012001415	RJ	3	3				c50	c50	neoplasia maligna da mama	2	docetaxel	dor lombar	disturbios musculoesqueleticos e do tecido conjuntivo	6	efeitos clinicamente importantes	Infusao interrompida ate melhora dos sintomas.	0	0
201012001435	RJ	3	3			5	c50	c50	neoplasia maligna da mama	2	docetaxel	dor lombar	disturbios musculoesqueleticos e do tecido conjuntivo	6	efeitos clinicamente importantes	Instalacao de cateter de oxigenio e administracao intravenosa de 100 mg de hidrocortizona ate melhora dos sintomas.	0	0
201101000205	RJ	3	3				c50	c50	neoplasia maligna da mama	2	docetaxel	dor lombar	disturbios musculoesqueleticos e do tecido conjuntivo	6	efeitos clinicamente importantes	a infusao foi interrompida, instalou-se cateter de oxigenio e administrou-se hidrocortizona 100 mg Iv e continuou o medicamento.	0	0
201101000623	RJ	3	3			5	c50	c50	neoplasia maligna da mama	2	docetaxel	dor lombar	disturbios musculoesqueleticos e do tecido conjuntivo	6	efeitos clinicamente importantes	Infusao interrompida e administrado tramadol 50 mg ev ate melhora dos sintomas.	0	0
201101000632	RJ	3	3			5	c50	c50	neoplasia maligna da mama	2	docetaxel	dor lombar	disturbios musculoesqueleticos e do tecido conjuntivo	6	efeitos clinicamente importantes	Interrompida a infusao e administrado tramadol ev ate melhora dos sintomas.	0	0
201101000929	RJ	3	3				c50	c50	neoplasia maligna da mama	2	docetaxel	dor lombar	disturbios musculoesqueleticos e do tecido conjuntivo	6	efeitos clinicamente importantes	oxigenioterapia e administrada hidrocortizona 100 mg ev.	0	0
201101001182	RJ	3	3			5	c50	c50	neoplasia maligna da mama	2	docetaxel	dor lombar	disturbios musculoesqueleticos e do tecido conjuntivo	6	efeitos clinicamente importantes	oxigenioterapia, e administracao ev de hidrocortizona 500 mg,difenidramina 50mg,dipirona 2g, hioscina 2ml e bromoprida 2o mg.	0	0
201101001236	RJ	3	3				c50	c50	neoplasia maligna da mama	2	docetaxel	dor lombar	disturbios musculoesqueleticos e do tecido conjuntivo	6	efeitos clinicamente importantes	a infusao foi interrompida e administrou-se hidrocortizona 100 mg Iv.	0	0
201101001452	RJ	3	3				c50	c50	neoplasia maligna da mama	2	docetaxel	dor lombar	disturbios musculoesqueleticos e do tecido conjuntivo	6	efeitos clinicamente importantes	Interrupcao da infusao, oxigenioterapia, administrado 250 mg de hidrocortisona ev e comprimido de captropil 25 mg.	0	0
201101001826	RJ	3	3			5	c50	c50	neoplasia maligna da mama	2	docetaxel	dor lombar	disturbios musculoesqueleticos e do tecido conjuntivo	6	efeitos clinicamente importantes	Infusao interrompido e administrado hidrocortisona 500 mg Iv.	0	0
201101001914	RJ	3	3			5	c50	c50	neoplasia maligna da mama	2	docetaxel	dor lombar	disturbios musculoesqueleticos e do tecido conjuntivo	6	efeitos clinicamente importantes	Interrupao e oxigenioterapia + administracao de 250mg de hidrocortisona ate melhora dos sintomas.	0	0
201102000040	RJ	3	3				c50	c50	neoplasia maligna da mama	2	docetaxel	dor lombar	disturbios musculoesqueleticos e do tecido conjuntivo	6	efeitos clinicamente importantes	Infusao interrompida e realizada oxigenoterapia e administracao de hidrocortisona 300 mg e difenidramina 25 mg.	0	0
201102002722	RJ	3	3			5	c50	c50	neoplasia maligna da mama	2	docetaxel	dor lombar	disturbios musculoesqueleticos e do tecido conjuntivo	6	efeitos clinicamente importantes		0	0
201102002750	RJ	3	3			5	c50	c50	neoplasia maligna da mama	2	docetaxel	dor lombar	disturbios musculoesqueleticos e do tecido conjuntivo	6	efeitos clinicamente importantes	Infusao do medicamento foi interrompido e administrado hidrocortisona 100 mg ev.	0	0
201102002770	RJ	3	3			5	c50	c50	neoplasia maligna da mama	2	docetaxel	dor lombar	disturbios musculoesqueleticos e do tecido conjuntivo	6	efeitos clinicamente importantes	Infusao interrompida e administrado hidrocortisona 500 mg Iv + difenidramina 50 mg + oxigenoterapia.	0	0
201102002789	RJ	3	3			5	c50	c50	neoplasia maligna da mama	2	docetaxel	dor lombar	disturbios musculoesqueleticos e do tecido conjuntivo	6	efeitos clinicamente importantes	Infusao interrompida as 13:00h e instalacao de o2.	0	0
201102002857	RJ	3	3			5	c50	c50	neoplasia maligna da mama	2	docetaxel	dor lombar	disturbios musculoesqueleticos e do tecido conjuntivo	6	efeitos clinicamente importantes	aplicacao de hidrocortisona 200 mg + dipirona 2 ml.	0	0
201102002960	RJ	3	3			5	c50	c50	neoplasia maligna da mama	2	docetaxel	dor lombar	disturbios musculoesqueleticos e do tecido conjuntivo	6	efeitos clinicamente importantes	administrado 200mg Iv + dipirona 2ml Iv - oxigenoterapia.	0	0
201103001990	RJ	3	3			5	c50	c50	neoplasia maligna da mama	2	docetaxel	dor lombar	disturbios musculoesqueleticos e do tecido conjuntivo	6	efeitos clinicamente importantes	Infusao interrompida e administrado hidrocortisona 100 mg+o2 umido	0	0
201103002020	RJ	3	3			5	c50	c50	neoplasia maligna da mama	2	docetaxel	dor lombar	disturbios musculoesqueleticos e do tecido conjuntivo	6	efeitos clinicamente importantes	nao houve	0	0
201103002039	RJ	3	3			5	c50	c50	neoplasia maligna da mama	2	docetaxel	dor lombar	disturbios musculoesqueleticos e do tecido conjuntivo	6	efeitos clinicamente importantes	Infusao de txt interrompida e administrado hidrocortisona 200mg Iv+difenidramina 25mg	0	0
201103002123	RJ	3	3				c50	c50	neoplasia maligna da mama	2	docetaxel	dor lombar	disturbios musculoesqueleticos e do tecido conjuntivo	6	efeitos clinicamente importantes	txt interrompido as 12:45h, administrado dexametasona 20mg Iv e oxigenoterapia.	0	0
201103002164	RJ	3	3				c50	c50	neoplasia maligna da mama	2	docetaxel	dor lombar	disturbios musculoesqueleticos e do tecido conjuntivo	6	efeitos clinicamente importantes	Infusao interrompida e administrado hidrocortisona 500mg Iv + difenidramina 50mg Iv + dipirona 4ml +oxigenoterapia.	0	0
201103002181	RJ	3	3			5	c50	c50	neoplasia maligna da mama	2	docetaxel	dor lombar	disturbios musculoesqueleticos e do tecido conjuntivo	6	efeitos clinicamente importantes	Instalado cateter o2 e feito hidrocortisona 100mg, dipirona 2ml e difenidramina 25mg, todos ev.	0	0
201103002223	RJ	3	3			5	c50	c50	neoplasia maligna da mama	2	docetaxel	dor lombar	disturbios musculoesqueleticos e do tecido conjuntivo	6	efeitos clinicamente importantes	hidrocortisona 100mg e difenidramina 25mg,ambos ev, cateter o2(1ªram).hidrocortisona 200mg ev.cateter o2+sf0,9%(2ªram).	0	0
201103002282	RJ	3	3			5	c50	c50	neoplasia maligna da mama	2	docetaxel	dor lombar	disturbios musculoesqueleticos e do tecido conjuntivo	6	efeitos clinicamente importantes	Infusao interrompida e instalado cateter de o2.	0	0
201103002293	RJ	3	3			5	c50	c50	neoplasia maligna da mama	2	docetaxel	dor lombar	disturbios musculoesqueleticos e do tecido conjuntivo	6	efeitos clinicamente importantes	Infusao interrompida e tratada com oxigenoterapia, melhora dos sintomas e reinicio da infusao.	0	0
201103002603	RJ	3	3			5	c50	c50	neoplasia maligna da mama	2	docetaxel	dor lombar	disturbios musculoesqueleticos e do tecido conjuntivo	6	efeitos clinicamente importantes	Infusao interrompida e administrado hidrocortisona 300mg Iv,difenidramina 50mg Iv e oxigenoterapia.	0	0
201104000392	RJ	3	3			5	c50	c50	neoplasia maligna da mama	2	docetaxel	dor lombar	disturbios musculoesqueleticos e do tecido conjuntivo	6	efeitos clinicamente importantes	Infusao interrompida e tratada com oxigenoterapia.	0	0
201104000413	RJ	3	3			5	c50	c50	neoplasia maligna da mama	2	docetaxel	dor lombar	disturbios musculoesqueleticos e do tecido conjuntivo	6	efeitos clinicamente importantes	Infusao interrompida e tratada com difenidramina 25 mg Iv + hidrocortisona 300 mg Iv + oxigenoterapia.	0	0
201104001146	RJ	3	3			5	c50	c50	neoplasia maligna da mama	2	docetaxel	dor lombar	disturbios musculoesqueleticos e do tecido conjuntivo	6	efeitos clinicamente importantes	Infusao interrompida e administrado hidrocortisona 500mg Iv+ oxigenoterapia.	0	0
201104001369	RJ	3	3			5	c50	c50	neoplasia maligna da mama	2	docetaxel	dor lombar	disturbios musculoesqueleticos e do tecido conjuntivo	6	efeitos clinicamente importantes	Infusao interrompida e administrado hidrocortisona 200mg + oxigenoterapia.	0	0
201104001385	RJ	3	3			5	c50	c50	neoplasia maligna da mama	2	docetaxel	dor lombar	disturbios musculoesqueleticos e do tecido conjuntivo	6	efeitos clinicamente importantes	Infusao interrompida e administrado hidrocortisona 200mgIv+ dipirona 1g+ difenidramina 25mg.	0	0
201104001417	RJ	3	3				c50	c50	neoplasia maligna da mama	2	docetaxel	dor lombar	disturbios musculoesqueleticos e do tecido conjuntivo	6	efeitos clinicamente importantes	Infusao interrompida, tratada c/ hidrocortisona 200mg+difenidramina 25mg+oxigenoterapia. apos melhora, reinicio da infusao.	0	0
201104003153	RJ	3	3				c50	c50	neoplasia maligna da mama	2	docetaxel	dor lombar	disturbios musculoesqueleticos e do tecido conjuntivo	6	efeitos clinicamente importantes	txt interrompido e administrado hidrocortisona 200 mg Iv e oxigenoterapia, apos melhora, reinicio da infusao.	0	0
201105000090	RJ	3	3			5	c50	c50	neoplasia maligna da mama	2	docetaxel	dor lombar	disturbios musculoesqueleticos e do tecido conjuntivo	6	efeitos clinicamente importantes	Infusao interronmpido e administrado hidrocortisona 100mg Iv+tramal 50mg Iv e apos melhora dos sintomas, reiniciou a infusao.	0	0
201105000288	RJ	3	3				c50	c50	neoplasia maligna da mama	2	docetaxel	dor lombar	disturbios musculoesqueleticos e do tecido conjuntivo	6	efeitos clinicamente importantes	txt interrompido e tratada com oxigenoterapia+hidrocortisona 200mg e apos melhora dos sintomas reiniciou a infusao.	0	0
201105000303	RJ	3	3			5	c50	c50	neoplasia maligna da mama	2	docetaxel	dor lombar	disturbios musculoesqueleticos e do tecido conjuntivo	6	efeitos clinicamente importantes	txt interrompido e tratada com hidrocortisona 300mg+difenidramina 50mg+ranitidina 50mg+oxigenoterapia.	0	0
201105000398	RJ	3	3			5	c50	c50	neoplasia maligna da mama	2	docetaxel	dor lombar	disturbios musculoesqueleticos e do tecido conjuntivo	6	efeitos clinicamente importantes	txt interrompido e administrado hidrocortisona e apos melhora dos sintomas reiniciou a infusao.	0	0
201105001270	RJ	3	3				c50	c50	neoplasia maligna da mama	2	docetaxel	dor lombar	disturbios musculoesqueleticos e do tecido conjuntivo	6	efeitos clinicamente importantes	txt interrompido e tratada com oxigenoterapia + hidrocortisona 200 mg. e apos melhora reiniciou a infusao.	0	0
201105001358	RJ	3	3				c50	c50	neoplasia maligna da mama	2	docetaxel	dor lombar	disturbios musculoesqueleticos e do tecido conjuntivo	6	efeitos clinicamente importantes	txt interrompido e tratada com oxigenoterapia + hidrocortisona (sem relato de posologia).	0	0
201105001845	RJ	3	3				c50	c50	neoplasia maligna da mama	2	docetaxel	dor lombar	disturbios musculoesqueleticos e do tecido conjuntivo	6	efeitos clinicamente importantes	Infusao interrompida e tratada com oxigenoterapia+dipirona 10mg Iv+hidrocortisona 300mg Iv. apos melhora reiniciou a infusao.	0	0
201105003741	RJ	3	3				c50	c50	neoplasia maligna da mama	2	docetaxel	dor lombar	disturbios musculoesqueleticos e do tecido conjuntivo	6	efeitos clinicamente importantes	Infusao interrompida e administrada oxigenoterapia+hidrocortisdona 250mg e apos melhora dos sintomas reiniciou a infusao.	0	0
201106000349	RJ	3	3			5	c50	c50	neoplasia maligna da mama	2	docetaxel	dor lombar	disturbios musculoesqueleticos e do tecido conjuntivo	6	efeitos clinicamente importantes	interrupcao da infusao e reinicio apos melhora dos sintomas	0	0
201106000531	RJ	3	3				c50	c50	neoplasia maligna da mama	2	docetaxel	dor lombar	disturbios musculoesqueleticos e do tecido conjuntivo	6	efeitos clinicamente importantes	txt interrompido e administrado hidrocortisona(sem posologia).	0	0
201106003059	RJ	3	3				c50	c50	neoplasia maligna da mama	2	docetaxel	dor lombar	disturbios musculoesqueleticos e do tecido conjuntivo	6	efeitos clinicamente importantes		0	0
201107000100	RJ	3	3				c50	c50	neoplasia maligna da mama	2	docetaxel	dor lombar	disturbios musculoesqueleticos e do tecido conjuntivo	6	efeitos clinicamente importantes	txt interrompido e tratada com dipirona 2g Iv.	0	0
201107000535	RJ	3	3				c50	c50	neoplasia maligna da mama	2	docetaxel	dor lombar	disturbios musculoesqueleticos e do tecido conjuntivo	6	efeitos clinicamente importantes	txt interrompido e administrado difenidramina 25mg+hidrocortisona 200mg+dipirona e apos melhora reiniciou a infusao.	0	0
201107001141	RJ	3	3				c50	c50	neoplasia maligna da mama	2	docetaxel	dor lombar	disturbios musculoesqueleticos e do tecido conjuntivo	6	efeitos clinicamente importantes	txt interrompido e tratada com oxigenoterpia+hidrocortisona 500mg Iv+dipirona Iv.	0	0
201107001152	RJ	3	3				c50	c50	neoplasia maligna da mama	2	docetaxel	dor lombar	disturbios musculoesqueleticos e do tecido conjuntivo	6	efeitos clinicamente importantes	txt interrompida e tratada com oxigenoterapia e apos melhora dos sinais/sintomas reiniciou a infusao.	0	0
201107001689	RJ	3	3				c50	c50	neoplasia maligna da mama	2	docetaxel	dor lombar	disturbios musculoesqueleticos e do tecido conjuntivo	6	efeitos clinicamente importantes		0	0
201107001815	RJ	3	3				c50	c50	neoplasia maligna da mama	2	docetaxel	dor lombar	disturbios musculoesqueleticos e do tecido conjuntivo	6	efeitos clinicamente importantes	txt interrompido e tratada com oxigenoterapia+hidrocortisona 300mg Iv+difenidramina, apos melhora dos sintomas reiniciou infusao	0	0
201107001917	RJ	3	3				c50	c50	neoplasia maligna da mama	2	docetaxel	dor lombar	disturbios musculoesqueleticos e do tecido conjuntivo	6	efeitos clinicamente importantes	txt interrompido e tratada com difenidramina 50mg Iv+hidrocortisona 50mg+oxigenoterapia e apos melhora reiniciou a infusao.	0	0
201107002101	RJ	3	3				c50	c50	neoplasia maligna da mama	2	docetaxel	dor lombar	disturbios musculoesqueleticos e do tecido conjuntivo	6	efeitos clinicamente importantes	txt interrompida e administrada hidrocortisona+oxigenoterpaia e apos melhora reiniciou a infusao.	0	0
201107002766	RJ	3	3				c50	c50	neoplasia maligna da mama	2	docetaxel	dor lombar	disturbios musculoesqueleticos e do tecido conjuntivo	6	efeitos clinicamente importantes	txt interrompido e administrado hidrocortisona 200mg Iv e apos melhora dos sinais/sintomas reiniciou a infusao.	0	0
201107003152	RJ	3	3				c50	c50	neoplasia maligna da mama	2	docetaxel	dor lombar	disturbios musculoesqueleticos e do tecido conjuntivo	6	efeitos clinicamente importantes	Infusao interrompida e administrada hidrocortisona 200mgIv+oxigenoterapia e apos melhora dos sintomas reiniciou a infusao.	0	0
201107003207	RJ	3	3				c50	c50	neoplasia maligna da mama	2	docetaxel	dor lombar	disturbios musculoesqueleticos e do tecido conjuntivo	6	efeitos clinicamente importantes	txt interrompido e administrado oxigenoterapia+hidrocortisona Iv e apos melhora dos sintomas reiniciou a infusao.	0	0
201108002187	RJ	3	3				c50	c50	neoplasia maligna da mama	2	docetaxel	dor lombar	disturbios musculoesqueleticos e do tecido conjuntivo	6	efeitos clinicamente importantes	txt interrompido e administrado dipirona Iv+hidrocortisona 100mgIv e apos melhora dos sintomas reiniciou a infusao.	0	0
201108002248	RJ	3	3				c50	c50	neoplasia maligna da mama	2	docetaxel	dor lombar	disturbios musculoesqueleticos e do tecido conjuntivo	6	efeitos clinicamente importantes	Infusao interrompida, tratada com oxigenoterapia e foi recomendada a interrupcao da infusao.	0	0
201108002288	RJ	3	3				c50	c50	neoplasia maligna da mama	2	docetaxel	dor lombar	disturbios musculoesqueleticos e do tecido conjuntivo	6	efeitos clinicamente importantes	Interrompeu txt e administrado hidrocortisona 500mg+difenidramina50mgIv-(1º evento) e hidrocortisona 300mg-(2º evento).	0	0
201108002523	RJ	3	3				c50	c50	neoplasia maligna da mama	2	docetaxel	dor lombar	disturbios musculoesqueleticos e do tecido conjuntivo	6	efeitos clinicamente importantes		0	0
201108003222	RJ	3	3				c50	c50	neoplasia maligna da mama	2	docetaxel	dor lombar	disturbios musculoesqueleticos e do tecido conjuntivo	6	efeitos clinicamente importantes	txt interrompido e tratada com oxigenoterapia+hidrocortisona 500mg Iv+dipirona e com a melhora dos sintomas reiniciou a infusao.	0	0
201109001162	RJ	3	3				c50	c50	neoplasia maligna da mama	2	docetaxel	dor lombar	disturbios musculoesqueleticos e do tecido conjuntivo	6	efeitos clinicamente importantes	txt interrompido e tratada com dipirona 1g Iv+difenidramina 25 mg Iv+hidrocortisona 100mg Iv,apos melhora dos sintomas reiniciou	0	0
201109001187	RJ	3	3				c50	c50	neoplasia maligna da mama	2	docetaxel	dor lombar	disturbios musculoesqueleticos e do tecido conjuntivo	6	efeitos clinicamente importantes	txt interrompido e tratada com hidrocortisona 200mgIv+dipirona 1gIv+difenidramina 25mg Iv e apos melhora reiniciou infusao.	0	0
201109001467	RJ	3	3				c50	c50	neoplasia maligna da mama	2	docetaxel	dor lombar	disturbios musculoesqueleticos e do tecido conjuntivo	6	efeitos clinicamente importantes		0	0
201109003221	RJ	3	3				c50	c50	neoplasia maligna da mama	2	docetaxel	dor lombar	disturbios musculoesqueleticos e do tecido conjuntivo	6	efeitos clinicamente importantes	txt interrompido e administrado hidrocortisona 100 mg Iv e apos melhora dos sintomas reiniciou a infusao.	0	0
201109003344	RJ	3	3				c50	c50	neoplasia maligna da mama	2	docetaxel	dor lombar	disturbios musculoesqueleticos e do tecido conjuntivo	6	efeitos clinicamente importantes	txt interrompido e tratada com oxigenoterapia+dipirona 1g Iv+difenidramaiana 25mgIv, apos melhora dos sintomas reiniciou infusao	0	0
201110000812	RJ	3	3			5	c50	c50	neoplasia maligna da mama	2	docetaxel	dor lombar	disturbios musculoesqueleticos e do tecido conjuntivo	6	efeitos clinicamente importantes		0	0
201110001635	RJ	3	3				c50	c50	neoplasia maligna da mama	2	docetaxel	dor lombar	disturbios musculoesqueleticos e do tecido conjuntivo	6	efeitos clinicamente importantes	difenidramina 25 mg + dipirona 1g Iv + oxigenoterapia	0	0
201110001931	RJ	3	3				c50	c50	neoplasia maligna da mama	2	docetaxel	dor lombar	disturbios musculoesqueleticos e do tecido conjuntivo	6	efeitos clinicamente importantes	hidrocortisona 200 mg Iv	0	0
201110003543	RJ	3	3				c50	c50	neoplasia maligna da mama	2	docetaxel	dor lombar	disturbios musculoesqueleticos e do tecido conjuntivo	6	efeitos clinicamente importantes	oxigenoterapia + hidrocortisona 200 mg + difenidramina 25 mg + bromoprida 20mg	0	0
201110003631	RJ	3	3				c50	c50	neoplasia maligna da mama	2	docetaxel	dor lombar	disturbios musculoesqueleticos e do tecido conjuntivo	6	efeitos clinicamente importantes	hidrocortisona 300 mg Iv	0	0
201111000722	RJ	3	3				c50	c50	neoplasia maligna da mama	2	docetaxel	dor lombar	disturbios musculoesqueleticos e do tecido conjuntivo	6	efeitos clinicamente importantes	hidrocortisona 300 mg Iv	0	0
201111000805	RJ	3	3			5	c50	c50	neoplasia maligna da mama	2	docetaxel	dor lombar	disturbios musculoesqueleticos e do tecido conjuntivo	6	efeitos clinicamente importantes	hidrocortisona 500mg Iv + difenidramina 25mg Iv + dipirona 1g Iv + oxigenoterapia.	0	0
201111001828	RJ	3	3				c50	c50	neoplasia maligna da mama	2	docetaxel	dor lombar	disturbios musculoesqueleticos e do tecido conjuntivo	6	efeitos clinicamente importantes	tratada com oxigenoterapia + hidrocortisona 500 mg Iv + dipirona 2ml Iv.	0	0
201111001828	RJ	3	3				c50	c50	neoplasia maligna da mama	2	docetaxel	dor lombar	disturbios musculoesqueleticos e do tecido conjuntivo	6	efeitos clinicamente importantes	tratada com oxigenoterapia + hidrocortisona 500 mg Iv + dipirona 2ml Iv.	0	0
201111002897	RJ	3	3				c50	c50	neoplasia maligna da mama	2	docetaxel	dor lombar	disturbios musculoesqueleticos e do tecido conjuntivo	6	efeitos clinicamente importantes	Infusao interrompida e administrada hidrocortisona 500mg Iv+difenidramina 25mg Iv, apos melhora dos sintomas reiniciou infusao.	0	0
201112000295	RJ	3	3				c50	c50	neoplasia maligna da mama	2	docetaxel	dor lombar	disturbios musculoesqueleticos e do tecido conjuntivo	6	efeitos clinicamente importantes	paciente tratada e apos melhora dos sintomas reiniciou a infusao	0	0
201112000303	RJ	3	3				c50	c50	neoplasia maligna da mama	2	docetaxel	dor lombar	disturbios musculoesqueleticos e do tecido conjuntivo	6	efeitos clinicamente importantes	paciente tratada e apos melhora dos sintmas reiniciada a infusao	0	0
201112000325	RJ	3	3				c50	c50	neoplasia maligna da mama	2	docetaxel	dor lombar	disturbios musculoesqueleticos e do tecido conjuntivo	6	efeitos clinicamente importantes	paciente tratada e apos melhora dos sintmas reiniciada a infusao	0	0
201112000663	RJ	3	3				c50	c50	neoplasia maligna da mama	2	docetaxel	dor lombar	disturbios musculoesqueleticos e do tecido conjuntivo	6	efeitos clinicamente importantes	Infusao interrompida e tratada com oxigenoterapia e apos melhora dos sinais/sintomas reiniciou a infusao.	0	0
201202000580	RJ	3	3				c50	c50	neoplasia maligna da mama	2	docetaxel	dor lombar	disturbios musculoesqueleticos e do tecido conjuntivo	6	efeitos clinicamente importantes	Infusao interrompida e tratada com nifedipina 10 mg - sublingual. foi encaminhada ao spa.	0	0
201202001593	RJ	3	3				c50	c50	neoplasia maligna da mama	2	docetaxel	dor lombar	disturbios musculoesqueleticos e do tecido conjuntivo	6	efeitos clinicamente importantes	Infusao interrompida e tratada com hidrocortisona 200mgIv+difenidramina 25 mgIv e apos melhora das reacoes reiniciou a infusao.	0	0
201202001680	RJ	3	3				c50	c50	neoplasia maligna da mama	2	docetaxel	dor lombar	disturbios musculoesqueleticos e do tecido conjuntivo	6	efeitos clinicamente importantes	Infusao interrompida e apos melhora dos sinais/sintomas de hipersensibilidade apresentados reiniciou a infusao.	0	0
201203002497	RJ	3	3				c50	c50	neoplasia maligna da mama	2	docetaxel	dor lombar	disturbios musculoesqueleticos e do tecido conjuntivo	6	efeitos clinicamente importantes	tratada com dipirona 1g Iv+hidrocortisona 200 mgIv+difenidramina 25 mg Iv, e apos melhora dos sintomas reiniciou a infusao.	0	0
201206003236	RJ	3	3				c50	c50	neoplasia maligna da mama	2	docetaxel	dor lombar	disturbios musculoesqueleticos e do tecido conjuntivo	6	efeitos clinicamente importantes	Infusao interrompida e apos melhora dos sinais e sintomas reiniciou a infusao.	0	0
201206003262	RJ	3	3				c50	c50	neoplasia maligna da mama	2	docetaxel	dor lombar	disturbios musculoesqueleticos e do tecido conjuntivo	6	efeitos clinicamente importantes	tratada com hidrocortisona 200mg Iv+tramadol 50 mg Iv+captopril 25 mg vo+oxigenoterapia.	0	0
201206003923	RJ	3	3				c50	c50	neoplasia maligna da mama	2	docetaxel	dor lombar	disturbios musculoesqueleticos e do tecido conjuntivo	6	efeitos clinicamente importantes	Infusao interrompida e apos melhora dos sinais/sintomas, reiniciou a infusao.	0	0
201207001984	RJ	3	3				c50	c50	neoplasia maligna da mama	2	docetaxel	dor lombar	disturbios musculoesqueleticos e do tecido conjuntivo	6	efeitos clinicamente importantes	Infusao interrompida e administrado hidrocortisona100 mg Iv+ranitidina 50 mg Iv+oxigenoterapia	0	0
201207002068	RJ	3	3				c50	c50	neoplasia maligna da mama	2	docetaxel	dor lombar	disturbios musculoesqueleticos e do tecido conjuntivo	6	efeitos clinicamente importantes	Infusao interrompida e tratada com hidrocortisona 100 mg Iv+difenidramina 25 mg+oxigenoterapia. apos melhora reiniciou infusao.	0	0
201207003613	RJ	3	3				c50	c50	neoplasia maligna da mama	2	docetaxel	dor lombar	disturbios musculoesqueleticos e do tecido conjuntivo	6	efeitos clinicamente importantes	Infusao interrompida e apos melhora dos sinais/sintomas reiniciou a infusao.	0	0
201207003675	RJ	3	3				c50	c50	neoplasia maligna da mama	2	docetaxel	dor lombar	disturbios musculoesqueleticos e do tecido conjuntivo	6	efeitos clinicamente importantes	Infusao de docetaxel interrompida e apos melhora dos sinais/sintomas reiniciou a infusao.	0	0
201208000240	RJ	3	3				c50	c50	neoplasia maligna da mama	2	docetaxel	dor lombar	disturbios musculoesqueleticos e do tecido conjuntivo	6	efeitos clinicamente importantes	Infusao interrompida e apos melhora dos sinais/sintomas reiniciou a infusao com docetaxel.	0	0
201208001051	RJ	3	3				c50	c50	neoplasia maligna da mama	2	docetaxel	dor lombar	disturbios musculoesqueleticos e do tecido conjuntivo	6	efeitos clinicamente importantes	Infusao interrompida e tratada com hidrocortisona 200 mg Iv+oxigenoterapia e apos melhora das reacoes reiniciou infusao.	0	0
201208001087	RJ	3	3				c50	c50	neoplasia maligna da mama	2	docetaxel	dor lombar	disturbios musculoesqueleticos e do tecido conjuntivo	6	efeitos clinicamente importantes	tratada com hidrocortisona 300 mg Iv+difenidramina 25 mgIv+dipirona 1g +oxigenoterapia, apos melhora reiniciou infusao.	0	0
201208001163	RJ	3	3				c50	c50	neoplasia maligna da mama	2	docetaxel	dor lombar	disturbios musculoesqueleticos e do tecido conjuntivo	6	efeitos clinicamente importantes	Infusao interrompida e tratada com hidrocortisona 100 mg Iv+tramadol 50 mg Iv e apos melhora das reacoes reiniciou a infusao.	0	0
201208003636	RJ	3	3				c50	c50	neoplasia maligna da mama	2	docetaxel	dor lombar	disturbios musculoesqueleticos e do tecido conjuntivo	6	efeitos clinicamente importantes	Infusao interrompida e com a melhora do sintoma reiniciou a infusao com docetaxel.	0	0
201209000561	RJ	3	3				c50	c50	neoplasia maligna da mama	2	docetaxel	dor lombar	disturbios musculoesqueleticos e do tecido conjuntivo	6	efeitos clinicamente importantes	Infusao interrompida e tratada com captopril 25 mg sub-lingual+hidrocortisona 200mgIv, apos melhora sintomas reiniciou infusao.	0	0
201209000650	RJ	3	3				c50	c50	neoplasia maligna da mama	2	docetaxel	dor lombar	disturbios musculoesqueleticos e do tecido conjuntivo	6	efeitos clinicamente importantes	captopril 25 mg oral+difenidramina 25 mg Iv+(02 ap)furosemida 20 mg Iv+hidrocortisona 100 mg Iv.	0	0
201209001056	RJ	3	3				c50	c50	neoplasia maligna da mama	2	docetaxel	dor lombar	disturbios musculoesqueleticos e do tecido conjuntivo	6	efeitos clinicamente importantes	Infusao interrompida e tratada com difenidramina 25 mg Iv e apos melhora dos sinais/sintomas reiniciou a infusao.	0	0
201209001146	RJ	3	3				c50	c50	neoplasia maligna da mama	2	docetaxel	dor lombar	disturbios musculoesqueleticos e do tecido conjuntivo	6	efeitos clinicamente importantes	Infusao interrompida e apos melhora do sintoma reiniciou o docetaxel.	0	0
201209001161	RJ	3	3				c50	c50	neoplasia maligna da mama	2	docetaxel	dor lombar	disturbios musculoesqueleticos e do tecido conjuntivo	6	efeitos clinicamente importantes	Infusao interrompida e tratada com hidrocortisona 300 mg Iv e apos melhora dos sinais/sintomas reiniciou a infusao.	0	0
201209001794	RJ	3	3				c50	c50	neoplasia maligna da mama	2	docetaxel	dor lombar	disturbios musculoesqueleticos e do tecido conjuntivo	6	efeitos clinicamente importantes	Infusao interrompida e tratada com oxigenoterapia, apos melhora dos sintomas reiniciou a administracao com docetaxel.	0	0
201209001975	RJ	3	3				c50	c50	neoplasia maligna da mama	2	docetaxel	dor lombar	disturbios musculoesqueleticos e do tecido conjuntivo	6	efeitos clinicamente importantes	Infusao interrompida e apos melhora dos sintomas reiniciou a administracao do docetaxel.	0	0
201209002093	RJ	3	3				c50	c50	neoplasia maligna da mama	2	docetaxel	dor lombar	disturbios musculoesqueleticos e do tecido conjuntivo	6	efeitos clinicamente importantes	Infusao interrompida e apos melhora dos sinais/sintomas reiniciou a infusao as 12:55h com termino as 13:10h.	0	0
201209002200	RJ	3	3				c50	c50	neoplasia maligna da mama	2	docetaxel	dor lombar	disturbios musculoesqueleticos e do tecido conjuntivo	6	efeitos clinicamente importantes	Infusao interrompida e tratada com hidrocortisona 100 mg Iv e apos melhora dos sinais/sintomas reiniciou a administracao.	0	0
201209002563	RJ	3	3				c50	c50	neoplasia maligna da mama	2	docetaxel	dor lombar	disturbios musculoesqueleticos e do tecido conjuntivo	6	efeitos clinicamente importantes	Infusao interrompida e tratada com dipirona 2 mg-Iv e apos melhora dos sontoma reiniciou administracao c/ docetaxel.	0	0
201209002849	RJ	3	3				c50	c50	neoplasia maligna da mama	2	docetaxel	dor lombar	disturbios musculoesqueleticos e do tecido conjuntivo	6	efeitos clinicamente importantes	Interrompeu infusao e com a melhora do sintoma reiniciou infusao com docetaxel.	0	0
201209002879	RJ	3	3				c50	c50	neoplasia maligna da mama	2	docetaxel	dor lombar	disturbios musculoesqueleticos e do tecido conjuntivo	6	efeitos clinicamente importantes	Infusao interrompida e administrado dipirona Iv e apos melhora dos sintomas reiniciou a infusao com docetaxel.	0	0
201209003328	RJ	3	3				c50	c50	neoplasia maligna da mama	2	docetaxel	dor lombar	disturbios musculoesqueleticos e do tecido conjuntivo	6	efeitos clinicamente importantes	Infusao interrompida e tratada com tramadol 50 mg - Iv.	0	0
201209003527	RJ	3	3				c50	c50	neoplasia maligna da mama	2	docetaxel	dor lombar	disturbios musculoesqueleticos e do tecido conjuntivo	6	efeitos clinicamente importantes	foi tratada com difenidramina 25 mgIv, hidrocortisona 200 mgIv, dipirona 2 mgIv, apos melhora, reiniciou infusao.	0	0
201209003603	RJ	3	3				c50	c50	neoplasia maligna da mama	2	docetaxel	dor lombar	disturbios musculoesqueleticos e do tecido conjuntivo	6	efeitos clinicamente importantes	Infusao interrompida e tratada com oxigenoterapia e apos melhora dos sinais/sintomas reiniciou a infusao.	0	0
201209003681	RJ	3	3				c50	c50	neoplasia maligna da mama	2	docetaxel	dor lombar	disturbios musculoesqueleticos e do tecido conjuntivo	6	efeitos clinicamente importantes	txt interrompida + hidrocortisona - Iv; dipirona Iv; oxogenoterapia.	0	0
201209004075	RJ	3	3				c50	c50	neoplasia maligna da mama	2	docetaxel	dor lombar	disturbios musculoesqueleticos e do tecido conjuntivo	6	efeitos clinicamente importantes	Infusao interrompida e tratada com oxigenterapia apos melhora iniciou a infusao.	0	0
201209004122	RJ	3	3				c50	c50	neoplasia maligna da mama	2	docetaxel	dor lombar	disturbios musculoesqueleticos e do tecido conjuntivo	6	efeitos clinicamente importantes	interrupcao da infusao ate a melhora dos sintomas	0	0
201210000120	RJ	3	3				c50	c50	neoplasia maligna da mama	2	docetaxel	dor lombar	disturbios musculoesqueleticos e do tecido conjuntivo	6	efeitos clinicamente importantes	Infusao interrompida e tratada com oxigenoterapia e logo apos reiniciou infusao com taxotere.	0	0
201210000611	RJ	3	3				c50	c50	neoplasia maligna da mama	2	docetaxel	dor lombar	disturbios musculoesqueleticos e do tecido conjuntivo	6	efeitos clinicamente importantes	Infusao interrompida devido sintoma apresentado e apos melhora reiniciou infusao com docetaxel.	0	0
201210000855	RJ	3	3				c50	c50	neoplasia maligna da mama	2	docetaxel	dor lombar	disturbios musculoesqueleticos e do tecido conjuntivo	6	efeitos clinicamente importantes	dipirona 1g - Intravenosa	0	0
201210001186	RJ	3	3				c50	c50	neoplasia maligna da mama	2	docetaxel	dor lombar	disturbios musculoesqueleticos e do tecido conjuntivo	6	efeitos clinicamente importantes	hidrocortisona 300 mg Iv + oxigenoterapia	0	0
201210001645	RJ	3	3				c50	c50	neoplasia maligna da mama	2	docetaxel	dor lombar	disturbios musculoesqueleticos e do tecido conjuntivo	6	efeitos clinicamente importantes	difenidramina 50 mg Iv	0	0
201210001774	RJ	3	3				c50	c50	neoplasia maligna da mama	2	docetaxel	dor lombar	disturbios musculoesqueleticos e do tecido conjuntivo	6	efeitos clinicamente importantes		0	0
201210001786	RJ	3	3				c50	c50	neoplasia maligna da mama	2	docetaxel	dor lombar	disturbios musculoesqueleticos e do tecido conjuntivo	6	efeitos clinicamente importantes	paralizacao da infusao e retorno apos melhora dos sintomas	0	0
201210002026	RJ	3	3				c50	c50	neoplasia maligna da mama	2	docetaxel	dor lombar	disturbios musculoesqueleticos e do tecido conjuntivo	6	efeitos clinicamente importantes	hidrocortisona 100 mg Iv + dipirona 40 gotas vo	0	0
201210002838	RJ	3	3				c50	c50	neoplasia maligna da mama	2	docetaxel	dor lombar	disturbios musculoesqueleticos e do tecido conjuntivo	6	efeitos clinicamente importantes	hidrocortisona 300 mg Iv+ difenidramina 25 mg Iv.	0	0
201210003271	RJ	3	3				c50	c50	neoplasia maligna da mama	2	docetaxel	dor lombar	disturbios musculoesqueleticos e do tecido conjuntivo	6	efeitos clinicamente importantes	difenidramina 25 mg Iv + hidrocortisona 500 mg Iv + ranitidina 50 mg Iv + nebulizacao com sf 0,9% e fenoterol + oxigenoterapia.	0	0
201211001005	RJ	3	2				c50	c50	neoplasia maligna da mama	2	docetaxel	dor lombar	disturbios musculoesqueleticos e do tecido conjuntivo	6	efeitos clinicamente importantes	hidrocortisona 200 mg Iv.	0	0
201211001041	RJ	3	2				c50	c50	neoplasia maligna da mama	2	docetaxel	dor lombar	disturbios musculoesqueleticos e do tecido conjuntivo	6	efeitos clinicamente importantes	dipirona ¿ Iv.	0	0
201211001119	RJ	3	2				c50	c50	neoplasia maligna da mama	2	docetaxel	dor lombar	disturbios musculoesqueleticos e do tecido conjuntivo	6	efeitos clinicamente importantes	hidrocortisona 100 mg Iv + dipirona Iv.	0	0
201211001362	RJ	3	2				c50	c50	neoplasia maligna da mama	2	docetaxel	dor lombar	disturbios musculoesqueleticos e do tecido conjuntivo	6	efeitos clinicamente importantes	hidrocortisona 200 mg - Iv.	0	0
201211001800	RJ	3	2				c50	c50	neoplasia maligna da mama	2	docetaxel	dor lombar	disturbios musculoesqueleticos e do tecido conjuntivo	6	efeitos clinicamente importantes	dipirona ¿ Iv; hidrocortisona ¿ Iv.	0	0
201211001827	RJ	3	2				c50	c50	neoplasia maligna da mama	2	docetaxel	dor lombar	disturbios musculoesqueleticos e do tecido conjuntivo	6	efeitos clinicamente importantes	oxigenoterapia e hidrocortisona 200 mg - Iv.	0	0
201211003410	RJ	3	2				c50	c50	neoplasia maligna da mama	2	docetaxel	dor lombar	disturbios musculoesqueleticos e do tecido conjuntivo	6	efeitos clinicamente importantes	Infusao interrompida e tratada com hidrocortisona 100 mg Iv e apos melhora reiniciou infusao com docetaxel.	0	0
201211003616	RJ	3	2				c50	c50	neoplasia maligna da mama	2	docetaxel	dor lombar	disturbios musculoesqueleticos e do tecido conjuntivo	6	efeitos clinicamente importantes	difenidramina 50 mg + hidrocortisona 300 mg	0	0
201211003855	RJ	3	2				c50	c50	neoplasia maligna da mama	2	docetaxel	dor lombar	disturbios musculoesqueleticos e do tecido conjuntivo	6	efeitos clinicamente importantes	hidrocortisona 500 mg Iv + difenidramina 25 mg Iv + dipirona Iv.	0	0
201212000670	RJ	3	2				c50	c50	neoplasia maligna da mama	2	docetaxel	dor lombar	disturbios musculoesqueleticos e do tecido conjuntivo	6	efeitos clinicamente importantes	1º evento:: captopril 25 mg sublingual + hidrocortisona 300mg Iv + oxigenoterapia / 2º evento: dipirona Iv + oxigenoterapia	0	0
201212000684	RJ	3	2				c50	c50	neoplasia maligna da mama	2	docetaxel	dor lombar	disturbios musculoesqueleticos e do tecido conjuntivo	6	efeitos clinicamente importantes	captopril 25 mg sublingual.	0	0
201212001680	RJ	3	2				c50	c50	neoplasia maligna da mama	2	docetaxel	dor lombar	disturbios musculoesqueleticos e do tecido conjuntivo	6	efeitos clinicamente importantes	interrupcao da infusao ate a melhora dos sintomas e depois reiniciada	0	0
201302000938	RJ	3	4				c50	c50	neoplasia maligna da mama	2	docetaxel	dor lombar	disturbios musculoesqueleticos e do tecido conjuntivo	6	efeitos clinicamente importantes	Infusao interrompida, tratada com dipirona Iv+oxigenoterapia e apos melhora dos sintomas reiniciou a infusao.	0	0
201302001412	RJ	3	4				c50	c50	neoplasia maligna da mama	2	docetaxel	dor lombar	disturbios musculoesqueleticos e do tecido conjuntivo	6	efeitos clinicamente importantes	Infusao interrompida e tratada com oxigenoterapia e apos melhora dos sinais/sintomas reiniciou a infusao.	0	0
201302001772	RJ	3	4				c50	c50	neoplasia maligna da mama	2	docetaxel	dor lombar	disturbios musculoesqueleticos e do tecido conjuntivo	6	efeitos clinicamente importantes	Infusao interrompida, tratada e apos melhora dos sinais/sintomas reiniciou a infusao.	0	0
201302002270	RJ	3	4				c50	c50	neoplasia maligna da mama	2	docetaxel	dor lombar	disturbios musculoesqueleticos e do tecido conjuntivo	6	efeitos clinicamente importantes	Infusao interrompida e administrado hidrocortisona 300 mgIv, apos melhora dos sintomas reiniciou a infusao.	0	0
201302002310	RJ	3	4				c50	c50	neoplasia maligna da mama	2	docetaxel	dor lombar	disturbios musculoesqueleticos e do tecido conjuntivo	6	efeitos clinicamente importantes	Infusao interrompida e apos melhora dos sintomas reiniciou a infusao.	0	0
201302002463	RJ	3	4				c50	c50	neoplasia maligna da mama	2	docetaxel	dor lombar	disturbios musculoesqueleticos e do tecido conjuntivo	6	efeitos clinicamente importantes	Infusao interrompida e tratada com hidrocortisona 100 mg Iv e apos melhora dos sintomas reiniciou infusao.	0	0
201302002542	RJ	3	4				c50	c50	neoplasia maligna da mama	2	docetaxel	dor lombar	disturbios musculoesqueleticos e do tecido conjuntivo	6	efeitos clinicamente importantes	tratada com hidrocortisona 200 mg Iv+ prometazina vo +oxigenoterapia, apos melhora dos sintomas reiniciou infusao.	0	0
201302002784	RJ	3	4				c50	c50	neoplasia maligna da mama	2	docetaxel	dor lombar	disturbios musculoesqueleticos e do tecido conjuntivo	6	efeitos clinicamente importantes	Infusao interrompida, tratada e apos melhora do sintoma reiniciou a infusao.	0	0
201302002797	RJ	3	4				c50	c50	neoplasia maligna da mama	2	docetaxel	dor lombar	disturbios musculoesqueleticos e do tecido conjuntivo	6	efeitos clinicamente importantes	tratada com dipirona Iv+hidrocortisona 100 mg Iv+oxigenoterapia, apos melhora dos sintomas reiniciou infusao.	0	0
201303000547	RJ	3	4				c50	c50	neoplasia maligna da mama	2	docetaxel	dor lombar	disturbios musculoesqueleticos e do tecido conjuntivo	6	efeitos clinicamente importantes	Infusao interrompida, tratada com prometazina 25 mg oral e apos melhora dos sinais/sintomas reiniciou a infusao.	0	0
201303001387	RJ	3	4				c50	c50	neoplasia maligna da mama	2	docetaxel	dor lombar	disturbios musculoesqueleticos e do tecido conjuntivo	6	efeitos clinicamente importantes	Infusao interrompida e tratada com hidrocortisona 300 mg Iv+dipirona amp. e apos melhora dos sinais/sintomas reiniciou infusao.	0	0
201303001931	RJ	3	4				c50	c50	neoplasia maligna da mama	2	docetaxel	dor lombar	disturbios musculoesqueleticos e do tecido conjuntivo	6	efeitos clinicamente importantes	tratada com captopril 25 mg oral+dipirona 1 ap Iv+ hidrocortisona 100 mg +oxigenoterapia, apos melhora reiniciou a infusao.	0	0
201303002131	RJ	3	4				c50	c50	neoplasia maligna da mama	2	docetaxel	dor lombar	disturbios musculoesqueleticos e do tecido conjuntivo	6	efeitos clinicamente importantes	Infusao interrompida e com a melhora do sintoma reiniciou infusao.	0	0
201303002291	RJ	3	4				c50	c50	neoplasia maligna da mama	2	docetaxel	dor lombar	disturbios musculoesqueleticos e do tecido conjuntivo	6	efeitos clinicamente importantes	Infusao interrompida e tratada com dipirona 1 ap+hidrocortisona 100 mg Iv, apos melhora reiniciou a infusao.	0	0
201303002333	RJ	3	4				c50	c50	neoplasia maligna da mama	2	docetaxel	dor lombar	disturbios musculoesqueleticos e do tecido conjuntivo	6	efeitos clinicamente importantes	Infusao interrompida e tratada com dipirona Iv e com a melhora dos sinais/sintomas reiniciou a infusao.	0	0
201303002510	RJ	3	4				c50	c50	neoplasia maligna da mama	2	docetaxel	dor lombar	disturbios musculoesqueleticos e do tecido conjuntivo	6	efeitos clinicamente importantes	Infusao interrompida e tratada com prometazina 25 mg e com a melhora dos sinais/sintomas reiniciou a infusao.	0	0
201303002520	RJ	3	4				c50	c50	neoplasia maligna da mama	2	docetaxel	dor lombar	disturbios musculoesqueleticos e do tecido conjuntivo	6	efeitos clinicamente importantes	tratada com dipirona 2 ml Iv+ hidrocortisona 300 mg Iv + ranitidina 50 mg Iv, apos melhora reiniciou infusao.	0	0
201303002716	RJ	3	4				c50	c50	neoplasia maligna da mama	2	docetaxel	dor lombar	disturbios musculoesqueleticos e do tecido conjuntivo	6	efeitos clinicamente importantes		0	0
201303002984	RJ	3	4				c50	c50	neoplasia maligna da mama	2	docetaxel	dor lombar	disturbios musculoesqueleticos e do tecido conjuntivo	6	efeitos clinicamente importantes	tratada com dipirona 1000mgIv+hidrocortisona 300 mgIv+oxigenoterapia, apos melhora dos sinais/sintomas reiniciou a infusao.	0	0
201303003170	RJ	3	4				c50	c50	neoplasia maligna da mama	2	docetaxel	dor lombar	disturbios musculoesqueleticos e do tecido conjuntivo	6	efeitos clinicamente importantes	tratada com dipirona 1gIv+hidroclorotiazida 100 mgIv+oxigenoterapia, e com a melhora dos sinais/sintomas reiniciou a infusao.	0	0
201303003234	RJ	3	4				c50	c50	neoplasia maligna da mama	2	docetaxel	dor lombar	disturbios musculoesqueleticos e do tecido conjuntivo	6	efeitos clinicamente importantes	Infusao interrompida e tratada com prometazina 25 mg, e com a melhora dos sinais/sintomas reiniciou a infusao.	0	0
201303003566	RJ	3	4				c50	c50	neoplasia maligna da mama	2	docetaxel	dor lombar	disturbios musculoesqueleticos e do tecido conjuntivo	6	efeitos clinicamente importantes	Infusao interrompida e e com a melhora dos sintomas reiniciou a infusao.	0	0
201303003722	RJ	3	4				c50	c50	neoplasia maligna da mama	2	docetaxel	dor lombar	disturbios musculoesqueleticos e do tecido conjuntivo	6	efeitos clinicamente importantes	Infusao interrompida e tratada com prometazina 25 mg (oral), e com a melhora dos sinais/sintomas reiniciou a infusao.	0	0
201303003815	RJ	3	4				c50	c50	neoplasia maligna da mama	2	docetaxel	dor lombar	disturbios musculoesqueleticos e do tecido conjuntivo	6	efeitos clinicamente importantes	Infusao interrompida e tratada com prometazina 25 mg oral+oxigenoterapia e com a melhora dos sinais/sintomas reiniciou infusao.	0	0
201304000278	RJ	3	4				c50	c50	neoplasia maligna da mama	2	docetaxel	dor lombar	disturbios musculoesqueleticos e do tecido conjuntivo	6	efeitos clinicamente importantes	Infusao interrompida e tratada com difenidramina 25 mgIv+hidrocortisona 100 mgIv+oxigenoterapia, apos melhora reiniciou infusao.	0	0
201304000489	RJ	3	4				c50	c50	neoplasia maligna da mama	2	docetaxel	dor lombar	disturbios musculoesqueleticos e do tecido conjuntivo	6	efeitos clinicamente importantes	apos 1º evento: hidrocortisona 200mg Iv+morfina 3mg sc; apos 2º evento: difenidramina 25 mg Iv.	0	0
201304000503	RJ	3	4				c50	c50	neoplasia maligna da mama	2	docetaxel	dor lombar	disturbios musculoesqueleticos e do tecido conjuntivo	6	efeitos clinicamente importantes	Infusao interrompida e tratada com oxigenoterapia, e com a melhora do sintoma reiniciou infusao.	0	0
201304000664	RJ	3	4				c50	c50	neoplasia maligna da mama	2	docetaxel	dor lombar	disturbios musculoesqueleticos e do tecido conjuntivo	6	efeitos clinicamente importantes	nfusao interrompida e tratada com dipirona 1gIv+oxigenoterapia, e com a melhora dos sinais/sintomas reiniciou a infusao.	0	0
201304000726	RJ	3	4				c50	c50	neoplasia maligna da mama	2	docetaxel	dor lombar	disturbios musculoesqueleticos e do tecido conjuntivo	6	efeitos clinicamente importantes	tratada com captopril 25 mgvo+hidrocortisona 300 mgIv+oxigenoterapia e com a melhora dis sinais/sintomas reiniciou a infusao.	0	0
201304001314	RJ	3	4				c50	c50	neoplasia maligna da mama	2	docetaxel	dor lombar	disturbios musculoesqueleticos e do tecido conjuntivo	6	efeitos clinicamente importantes	Infusao interrompida e tratada com hidrocortsona 100mgIv+dipirona amp. e com a melhora do sintoma reiniciou a infusao.	0	0
201304001343	RJ	3	4				c50	c50	neoplasia maligna da mama	2	docetaxel	dor lombar	disturbios musculoesqueleticos e do tecido conjuntivo	6	efeitos clinicamente importantes	Infusao interrompida e tratada com hidrocortisona 100 mgIv e com a melhora dos sinais/sintomas reiniciou a infusao.	0	0
201304001426	RJ	3		27	1	5	c50	c50	neoplasia maligna da mama	2	docetaxel	dor lombar	disturbios musculoesqueleticos e do tecido conjuntivo	6	efeitos clinicamente importantes		0	0
201304002073	RJ	3	4			5	c50	c50	neoplasia maligna da mama	2	docetaxel	dor lombar	disturbios musculoesqueleticos e do tecido conjuntivo	6	efeitos clinicamente importantes	Infusao interrompida e tratada com hidrocortisona 100 mgIv e com a melhora dos sinais/sintomas reiniciou a infusao.	0	0
201304002490	RJ	3	4			5	c50	c50	neoplasia maligna da mama	2	docetaxel	dor lombar	disturbios musculoesqueleticos e do tecido conjuntivo	6	efeitos clinicamente importantes	Infusao interrompida e tratada com dipirona Iv e com a melhora do sintoma reiniciou infusao.	0	0
201304002496	RJ	3	4			5	c50	c50	neoplasia maligna da mama	2	docetaxel	dor lombar	disturbios musculoesqueleticos e do tecido conjuntivo	6	efeitos clinicamente importantes	Infusao interrompida e tratada com oxigenoterapia e com a melhora dos sinais/sintomas reiniciou a infusao.	0	0
201304002516	RJ	3	4			5	c50	c50	neoplasia maligna da mama	2	docetaxel	dor lombar	disturbios musculoesqueleticos e do tecido conjuntivo	6	efeitos clinicamente importantes	Infusao interrompida e com a melhora dos sintomas reiniciou a infusao.	0	0
201304002765	RJ	3	4			5	c50	c50	neoplasia maligna da mama	2	docetaxel	dor lombar	disturbios musculoesqueleticos e do tecido conjuntivo	6	efeitos clinicamente importantes	Infusao interrompida e tratada com difenidramina 50 mgIv e com a melhora dos sinais/sintomas reiniciou a infusao.	0	0
201304002778	RJ	3	4			5	c50	c50	neoplasia maligna da mama	2	docetaxel	dor lombar	disturbios musculoesqueleticos e do tecido conjuntivo	6	efeitos clinicamente importantes	Infusao interrompida e tratada com dexametasona 20 mgIv e com a melhora dos sinais/sintomas reiniciou a infusao.	0	0
201304003417	RJ	3	4			5	c50	c50	neoplasia maligna da mama	2	docetaxel	dor lombar	disturbios musculoesqueleticos e do tecido conjuntivo	6	efeitos clinicamente importantes	Infusao interrompida e com a melhora do sintoma reiniciou o tratamento.	0	0
201305000993	RJ	3	4			5	c50	c50	neoplasia maligna da mama	2	docetaxel	dor lombar	disturbios musculoesqueleticos e do tecido conjuntivo	6	efeitos clinicamente importantes	Infusao interrompida e tratada com hidrocortisona Iv+dipirona Iv+oxigenoterapia e apos melhora reiniciou a infusao.	0	0
201305001907	RJ	3	4			5	c50	c50	neoplasia maligna da mama	2	docetaxel	dor lombar	disturbios musculoesqueleticos e do tecido conjuntivo	6	efeitos clinicamente importantes	Infusao interrompida e tratada com difenidramina 25 mg Iv e com a melhora dos sinais/sintomas reiniciou a infusao.	0	0
201305001951	RJ	3	4			5	c50	c50	neoplasia maligna da mama	2	docetaxel	dor lombar	disturbios musculoesqueleticos e do tecido conjuntivo	6	efeitos clinicamente importantes	Infusao interrompida e tratada com dipirona 1gIv+hidrocortisona 300 mg Iv+oxigenoterapia, apos melhora reiniciou a infusao.	0	0
201305002175	RJ	3	4			5	c50	c50	neoplasia maligna da mama	2	docetaxel	dor lombar	disturbios musculoesqueleticos e do tecido conjuntivo	6	efeitos clinicamente importantes	Infusao interrompida e com a melhora dos sinais/sintomas reiniciou a infusao.	0	0
201305002827	RJ	3	4			5	c50	c50	neoplasia maligna da mama	2	docetaxel	dor lombar	disturbios musculoesqueleticos e do tecido conjuntivo	6	efeitos clinicamente importantes	Infusao interrompida e tratada e com hidrocortisona 100 mgIv+prometazina 25 mgvo+oxigenoterapia, apos melhora reiniciou infusao.	0	0
201305002975	RJ	3	4			5	c50	c50	neoplasia maligna da mama	2	docetaxel	dor lombar	disturbios musculoesqueleticos e do tecido conjuntivo	6	efeitos clinicamente importantes	Infusao interrompida e com a melhora do sintoma reiniciou a infusao.	0	0
201305003002	RJ	3	4			5	c50	c50	neoplasia maligna da mama	2	docetaxel	dor lombar	disturbios musculoesqueleticos e do tecido conjuntivo	6	efeitos clinicamente importantes	tratada com hidrocortisona 500 mgIv+captopril sublingual 25 mg+oxigenoterapia e com a melhora reiniciou a infusao.	0	0
201305003077	RJ	3	4			5	c50	c50	neoplasia maligna da mama	2	docetaxel	dor lombar	disturbios musculoesqueleticos e do tecido conjuntivo	6	efeitos clinicamente importantes	Infusao interrompida e com a melhora do sintoma reiniciou a infusao.	0	0
201305003414	RJ	3	4			5	c50	c50	neoplasia maligna da mama	2	docetaxel	dor lombar	disturbios musculoesqueleticos e do tecido conjuntivo	6	efeitos clinicamente importantes	Infusao interrompida e tratada com dipirona 4 mlIv+oxigenoterapia e com a melhora dos sinais/sintomas reiniciou infusao.	0	0
201305003746	RJ	3	4			5	c50	c50	neoplasia maligna da mama	2	docetaxel	dor lombar	disturbios musculoesqueleticos e do tecido conjuntivo	6	efeitos clinicamente importantes		0	0
201305003867	RJ	3	4			5	c50	c50	neoplasia maligna da mama	2	docetaxel	dor lombar	disturbios musculoesqueleticos e do tecido conjuntivo	6	efeitos clinicamente importantes	Infusao interrompida e tratada com hidrocortisona 100 mgIv + oxigenoterapia, apos melhora dos sinais/sintomas reiniciou infusao	0	0
201305004253	RJ	3	4			5	c50	c50	neoplasia maligna da mama	2	docetaxel	dor lombar	disturbios musculoesqueleticos e do tecido conjuntivo	6	efeitos clinicamente importantes	Infusao interrompida e tratada com hidrocortisona 100 mg e com a melhora dos sinais/sintomas reiniciou a infusao.	0	0
201306000117	RJ	3	4			5	c50	c50	neoplasia maligna da mama	2	docetaxel	dor lombar	disturbios musculoesqueleticos e do tecido conjuntivo	6	efeitos clinicamente importantes	Infusao interrompida e tratada com hidrocortisona 100 mg Iv+dipirona Iv, apos melhora reiniciou a infusao.	0	0
201306000363	RJ	3	4			5	c50	c50	neoplasia maligna da mama	2	docetaxel	dor lombar	disturbios musculoesqueleticos e do tecido conjuntivo	6	efeitos clinicamente importantes	tratada com difenidramina 50 mg Iv+hidrocortisona 200 mg Iv+ oxigenoterapia, apos melhora reiniciou a infusao.	0	0
201306000559	RJ	3	4			5	c50	c50	neoplasia maligna da mama	2	docetaxel	dor lombar	disturbios musculoesqueleticos e do tecido conjuntivo	6	efeitos clinicamente importantes	Infusao interrompida e tratada com hidrocortisona 300 mg Iv+oxigenoterapia e com a melhora dos sinais/sintomas reiniciou infusao	0	0
201306000576	RJ	3	4			5	c50	c50	neoplasia maligna da mama	2	docetaxel	dor lombar	disturbios musculoesqueleticos e do tecido conjuntivo	6	efeitos clinicamente importantes	Infusao interrompida e tratada com difenidramina 25 mg Iv+dipirona 4 ml Iv, com a melhora dos sinais/sintomas reiniciou infusao.	0	0
201306000641	RJ	3	4			5	c50	c50	neoplasia maligna da mama	2	docetaxel	dor lombar	disturbios musculoesqueleticos e do tecido conjuntivo	6	efeitos clinicamente importantes	difenidramina 50 mgIv+hidrocortisona 300 mgIv+ranitidina 50 mgIv+oxigenoterapia. apos melhora reiniciou a infusao.	0	0
201306000802	RJ	3	4			5	c50	c50	neoplasia maligna da mama	2	docetaxel	dor lombar	disturbios musculoesqueleticos e do tecido conjuntivo	6	efeitos clinicamente importantes	Infusao interrompida e tratada com oxigenoterapia e com a melhora dos sinais/sintomas reiniciou a infusao.	0	0
201306001437	RJ	3	4			5	c50	c50	neoplasia maligna da mama	2	docetaxel	dor lombar	disturbios musculoesqueleticos e do tecido conjuntivo	6	efeitos clinicamente importantes	Infusao interrompida e com a melhora do sintoma reiniciou a infusao.	0	0
201306001454	RJ	3	4			5	c50	c50	neoplasia maligna da mama	2	docetaxel	dor lombar	disturbios musculoesqueleticos e do tecido conjuntivo	6	efeitos clinicamente importantes	dipirona 1gIv+hidrocortisona 100 mgIv+oxigenoterapia, apos melhora dos sinais/sintomas reiniciou a infusao.	0	0
201306001460	RJ	3	4			5	c50	c50	neoplasia maligna da mama	2	docetaxel	dor lombar	disturbios musculoesqueleticos e do tecido conjuntivo	6	efeitos clinicamente importantes	Infusao interrompida e tratada com dipirona 1gIv + oxigenoterapia, e com a melhora dos sinais/sintomas reiniciou a infusao.	0	0
201306002174	RJ	3	4			5	c50	c50	neoplasia maligna da mama	2	docetaxel	dor lombar	disturbios musculoesqueleticos e do tecido conjuntivo	6	efeitos clinicamente importantes	Infusao interrompida e tratada com hidrocortisona 200 mg Iv e com a melhora dos sinais/sintomas reiniciou a infusao.	0	0
201307001315	RJ	3	4			5	c50	c50	neoplasia maligna da mama	2	docetaxel	dor lombar	disturbios musculoesqueleticos e do tecido conjuntivo	6	efeitos clinicamente importantes	Infusao interrompida e tratada com hidrocortisona 300 mg + oxigenoterapia, apos melhora dos sinais/sintomas reiniciou a infusao.	0	0
201307001331	RJ	3	4			5	c50	c50	neoplasia maligna da mama	2	docetaxel	dor lombar	disturbios musculoesqueleticos e do tecido conjuntivo	6	efeitos clinicamente importantes	Infusao interrompida e tratada com dipirona 1g Iv+ hidrocortisona 200 mg Iv, apos melhora dos sinais/sintomas reiniciou infusao	0	0
201307001705	RJ	3	4			5	c50	c50	neoplasia maligna da mama	2	docetaxel	dor lombar	disturbios musculoesqueleticos e do tecido conjuntivo	6	efeitos clinicamente importantes	Infusao interrompida e tratada com hidrocortisona 200 mg Iv e com a melhora dos sinais/sintomas reiniciou a infusao.	0	0
201307001761	RJ	3	4			5	c50	c50	neoplasia maligna da mama	2	docetaxel	dor lombar	disturbios musculoesqueleticos e do tecido conjuntivo	6	efeitos clinicamente importantes	Infusao interrompida e tratada com hidrocortisona 100 mg Iv+oxigenoterapia, apos melhora dos sinais/sintomas reiniciou infusao.	0	0
201307001782	RJ	3	4			5	c50	c50	neoplasia maligna da mama	2	docetaxel	dor lombar	disturbios musculoesqueleticos e do tecido conjuntivo	6	efeitos clinicamente importantes	Infusao interrompida e tratada com hidrocortisona 200 mg Iv+dipirona 1gIv, apos melhora dos sinais/sintomas reiniciou infusao.	0	0
201307003455	RJ	3	4			5	c50	c50	neoplasia maligna da mama	2	docetaxel	dor lombar	disturbios musculoesqueleticos e do tecido conjuntivo	6	efeitos clinicamente importantes	Infusao interrompida e tratada com oxigenoterapia, e com a melhora dos sintomas reiniciou a infusao.	0	0
201307003676	RJ	3	4			5	c50	c50	neoplasia maligna da mama	2	docetaxel	dor lombar	disturbios musculoesqueleticos e do tecido conjuntivo	6	efeitos clinicamente importantes	Infusao interrompida e tratada com hidrocortisona 300 mgIv+dipirona 1gIv, e com a melhora reiniciou a infusao.	0	0
201307003709	RJ	3	4			5	c50	c50	neoplasia maligna da mama	2	docetaxel	dor lombar	disturbios musculoesqueleticos e do tecido conjuntivo	6	efeitos clinicamente importantes	Infusao interrompida e com a melhora dos sinais/sintomas reiniciou o tratamento.	0	0
201308003982	RJ	3	4			5	c50	c50	neoplasia maligna da mama	2	docetaxel	dor lombar	disturbios musculoesqueleticos e do tecido conjuntivo	6	efeitos clinicamente importantes	Infusao interrompida e tratada com tramadol 50 mg Iv e com a melhora dos sinais/sintomas reiniciou a infusao.	0	0
201309000876	RJ	3	4			5	c50	c50	neoplasia maligna da mama	2	docetaxel	dor lombar	disturbios musculoesqueleticos e do tecido conjuntivo	6	efeitos clinicamente importantes	Infusao interrompida e com a melhora dos sinais/sintomas reiniciou a infusao.	0	0
201309002377	RJ	3	4			5	c50	c50	neoplasia maligna da mama	2	docetaxel	dor lombar	disturbios musculoesqueleticos e do tecido conjuntivo	6	efeitos clinicamente importantes	Infusao interrompida e tratada com hidrocortisona 200 mgIv+oxigenoterapia, apos melhora dos sinais/sintomas reiniciou a infusao	0	0
201309002542	RJ	3	4			5	c50	c50	neoplasia maligna da mama	2	docetaxel	dor lombar	disturbios musculoesqueleticos e do tecido conjuntivo	6	efeitos clinicamente importantes	Infusao interrompida e com a melhora do sintoma reiniciou a infusao.	0	0
201309002569	RJ	3	4			5	c50	c50	neoplasia maligna da mama	2	docetaxel	dor lombar	disturbios musculoesqueleticos e do tecido conjuntivo	6	efeitos clinicamente importantes	dipirona1gIv+hidrocortisona 300 mgIv+oxigenoterapia+captopril 25mg vo+ ecg + encaminhamento ao spa.	0	0
201309002644	RJ	3	4			5	c50	c50	neoplasia maligna da mama	2	docetaxel	dor lombar	disturbios musculoesqueleticos e do tecido conjuntivo	6	efeitos clinicamente importantes	Infusao interrompida e com a melhora dos sinais/sintomas reiniciou a infusao.	0	0
201309003330	RJ	3	4			5	c50	c50	neoplasia maligna da mama	2	docetaxel	dor lombar	disturbios musculoesqueleticos e do tecido conjuntivo	6	efeitos clinicamente importantes	Infusao interrompida e tratada com hidrocortisona 300 mgIv+difenidramina 25 mg+oxigenoterapia, apos melhora reiniciou infusao.	0	0
201309003339	RJ	3	4			5	c50	c50	neoplasia maligna da mama	2	docetaxel	dor lombar	disturbios musculoesqueleticos e do tecido conjuntivo	6	efeitos clinicamente importantes	Infusao interrompida e com a melhora dos sinais/sintomas reiniciou a infusao.	0	0
201309003504	RJ	3	4			5	c50	c50	neoplasia maligna da mama	2	docetaxel	dor lombar	disturbios musculoesqueleticos e do tecido conjuntivo	6	efeitos clinicamente importantes	Infusao interrompida e com a melhora dos sintomas reiniciou a infusao.	0	0
201309003841	RJ	3	4			5	c50	c50	neoplasia maligna da mama	2	docetaxel	dor lombar	disturbios musculoesqueleticos e do tecido conjuntivo	6	efeitos clinicamente importantes	Infusao interrompida e com a melhora dos sinais/sintomas reiniciou a infusao.	0	0
201310000056	RJ	3	4			5	c50	c50	neoplasia maligna da mama	2	docetaxel	dor lombar	disturbios musculoesqueleticos e do tecido conjuntivo	6	efeitos clinicamente importantes	Infusao interrompida e com a melhora dos sinais/sintomas reiniciou a infusao.	0	0
201310000066	RJ	3	4			5	c50	c50	neoplasia maligna da mama	2	docetaxel	dor lombar	disturbios musculoesqueleticos e do tecido conjuntivo	6	efeitos clinicamente importantes	Infusao interrompida e tratada com hidrocortisona 300 mgIv e com a melhora dos sinais/sintomas reiniciou o tratamento.	0	0
201310000313	RJ	3	4			5	c50	c50	neoplasia maligna da mama	2	docetaxel	dor lombar	disturbios musculoesqueleticos e do tecido conjuntivo	6	efeitos clinicamente importantes	Infusao interrompida e com a melhora dos sintomas reiniciou tratamento.	0	0
201310000328	RJ	3	4			5	c50	c50	neoplasia maligna da mama	2	docetaxel	dor lombar	disturbios musculoesqueleticos e do tecido conjuntivo	6	efeitos clinicamente importantes	Infusao interrompida e com a melhora do sinal, reiniciou a infusao.	0	0
201311001500	RJ	3	4			5	c50	c50	neoplasia maligna da mama	2	docetaxel	dor lombar	disturbios musculoesqueleticos e do tecido conjuntivo	6	efeitos clinicamente importantes	Infusao interrompida e com a melhora dos sinais/sintomas reiniciou infusao.	0	0
201311001537	RJ	3	4			5	c50	c50	neoplasia maligna da mama	2	docetaxel	dor lombar	disturbios musculoesqueleticos e do tecido conjuntivo	6	efeitos clinicamente importantes	Infusao interrompida e com a melhora dos sinais/sintomas reiniciou infusao.	0	0
201311001570	RJ	3	4			5	c50	c50	neoplasia maligna da mama	2	docetaxel	dor lombar	disturbios musculoesqueleticos e do tecido conjuntivo	6	efeitos clinicamente importantes	Infusao interrompida e tratada com dipirona 2g Iv.	0	0
201311001584	RJ	3	4			5	c50	c50	neoplasia maligna da mama	2	docetaxel	dor lombar	disturbios musculoesqueleticos e do tecido conjuntivo	6	efeitos clinicamente importantes	Infusao interrompida e com a melhora do sintoma reiniciou infusao.	0	0
201311001587	RJ	3	4			5	c50	c50	neoplasia maligna da mama	2	docetaxel	dor lombar	disturbios musculoesqueleticos e do tecido conjuntivo	6	efeitos clinicamente importantes	Infusao interrompida e com a melhora dos sinais/sintomas reiniciou infusao.	0	0
201311002749	RJ	3	4			5	c50	c50	neoplasia maligna da mama	2	docetaxel	dor lombar	disturbios musculoesqueleticos e do tecido conjuntivo	6	efeitos clinicamente importantes	Infusao interrompida e tratada com dipirona 1gIv+hidrocortisona 100 mg Iv, e com a melhora do sintoma reiniciou a infusao.	0	0
201311002808	RJ	3	4			5	c50	c50	neoplasia maligna da mama	2	docetaxel	dor lombar	disturbios musculoesqueleticos e do tecido conjuntivo	6	efeitos clinicamente importantes	Infusao interrompida e tratada com oxigenoterapia e com a melhora dos sinais/sintomas reiniciou a infusao.	0	0
201311003054	RJ	3	4			5	c50	c50	neoplasia maligna da mama	2	docetaxel	dor lombar	disturbios musculoesqueleticos e do tecido conjuntivo	6	efeitos clinicamente importantes		0	0
201311003076	RJ	3	4			5	c50	c50	neoplasia maligna da mama	2	docetaxel	dor lombar	disturbios musculoesqueleticos e do tecido conjuntivo	6	efeitos clinicamente importantes	captopril 25 mgsl+hidrocortisona 200mgIv, apos melhora reiniciou infusao. encaminhada a emergencia devido novas reacoes.	0	0
201311003203	RJ	3	4			5	c50	c50	neoplasia maligna da mama	2	docetaxel	dor lombar	disturbios musculoesqueleticos e do tecido conjuntivo	6	efeitos clinicamente importantes	Infusao interrompida e tratada com oxigenoterapia, apos melhora dos sintomas reiniciou infusao.	0	0
201311003224	RJ	3	4			5	c50	c50	neoplasia maligna da mama	2	docetaxel	dor lombar	disturbios musculoesqueleticos e do tecido conjuntivo	6	efeitos clinicamente importantes	Infusao interrompida e com a melhora do sintoma reiniciou a infusao.	0	0
201311003235	RJ	3	4			5	c50	c50	neoplasia maligna da mama	2	docetaxel	dor lombar	disturbios musculoesqueleticos e do tecido conjuntivo	6	efeitos clinicamente importantes	Infusao interrompida e com a melhora do sintoma reiniciou a infusao.	0	0
201311003783	RJ	3	4			5	c50	c50	neoplasia maligna da mama	2	docetaxel	dor lombar	disturbios musculoesqueleticos e do tecido conjuntivo	6	efeitos clinicamente importantes	Infusao interrompida e tratada com dipirona 500 mgvo e com a melhora dos sinais/sintomas reiniciou o tratamento.	0	0
201311003798	RJ	3	4			5	c50	c50	neoplasia maligna da mama	2	docetaxel	dor lombar	disturbios musculoesqueleticos e do tecido conjuntivo	6	efeitos clinicamente importantes	Infusao interrompida e com a melhora do sintoma reiniciou o tratamento.	0	0
201311003933	RJ	3	4			5	c50	c50	neoplasia maligna da mama	2	docetaxel	dor lombar	disturbios musculoesqueleticos e do tecido conjuntivo	6	efeitos clinicamente importantes	Infusao interrompida e tratada com dipirona 1gIv+hidrocortisona 100mgIv, e com a melhora dos sinais/sintomas reiniciou infusao.	0	0
201312000131	RJ	3	4			5	c50	c50	neoplasia maligna da mama	2	docetaxel	dor lombar	disturbios musculoesqueleticos e do tecido conjuntivo	6	efeitos clinicamente importantes	Infusao interrompida e tratada com hidrocortisona 500 mgIv+ranitidina 50 mgIv+dipirona 1gIv, apos melhora reiniciou a infusao	0	0
201312000569	RJ	3	4			5	c50	c50	neoplasia maligna da mama	2	docetaxel	dor lombar	disturbios musculoesqueleticos e do tecido conjuntivo	6	efeitos clinicamente importantes	Infusao interrompida e tratada com dipirona 1g Iv+hidrocortisona 100 mgIv, apos melhora do sintoma reiniciou a infusao.	0	0
201312002510	RJ	3	4			5	c50	c50	neoplasia maligna da mama	2	docetaxel	dor lombar	disturbios musculoesqueleticos e do tecido conjuntivo	6	efeitos clinicamente importantes	tratada com difenidramina 50 mgIv +insulina 6 uI sc, e com a melhora do sintoma reiniciou a infusao.	0	0
201312002559	RJ	3	4			5	c50	c50	neoplasia maligna da mama	2	docetaxel	dor lombar	disturbios musculoesqueleticos e do tecido conjuntivo	6	efeitos clinicamente importantes	tratada com oxigenoterapia e com a melhora dos sinais/sintomas reiniciou a infusao.	0	0
201312002577	RJ	3	4			5	c50	c50	neoplasia maligna da mama	2	docetaxel	dor lombar	disturbios musculoesqueleticos e do tecido conjuntivo	6	efeitos clinicamente importantes	difenidramina 25 mgIv+dipirona 1gIv+hidrocortisona 300 mgIv+ranitidina 50 mgIv+oxigenoterapia, apos melhora reiniciou infusao.	0	0
200801000828	RJ	3	3	49	3	5	c50	c50	neoplasia maligna da mama	2	docetaxel	dor muscular	disturbios musculoesqueleticos e do tecido conjuntivo	6	efeitos clinicamente importantes		0	0
200901001899	SP	3	4	46	3	5	c50	c50	neoplasia maligna da mama	2	docetaxel	dor muscular	disturbios musculoesqueleticos e do tecido conjuntivo	6	efeitos clinicamente importantes	comunico laboratorio	0	0
201101001826	RJ	3	3				c50	c50	neoplasia maligna da mama	2	docetaxel	dor muscular	disturbios musculoesqueleticos e do tecido conjuntivo	6	efeitos clinicamente importantes	Infusao interrompido e administrado hidrocortisona 500 mg Iv.	0	0
201212000670	RJ	3	2				c50	c50	neoplasia maligna da mama	2	docetaxel	dor muscular	disturbios musculoesqueleticos e do tecido conjuntivo	6	efeitos clinicamente importantes	1º evento:: captopril 25 mg sublingual + hidrocortisona 300mg Iv + oxigenoterapia / 2º evento: dipirona Iv + oxigenoterapia	0	0
201303000446	RJ	3	4				c50	c50	neoplasia maligna da mama	2	docetaxel	dor muscular	disturbios musculoesqueleticos e do tecido conjuntivo	6	efeitos clinicamente importantes	Infusao interrompida e tratada com oxigenoterapia e com a melhora dos sinais/sintomas reiniciou a infusao.	0	0
200801001075	RJ	3	3	61	5	5	c50	c50	neoplasia maligna da mama	2	docetaxel	dor nas pernas	disturbios musculoesqueleticos e do tecido conjuntivo	6	efeitos clinicamente importantes		0	0
200910000176	RJ	3	3			5	c50	c50	neoplasia maligna da mama	2	docetaxel	dor nas pernas	disturbios musculoesqueleticos e do tecido conjuntivo	6	efeitos clinicamente importantes	Interrupcao da infusao e instalacao de oxigenio por cateter nasal.	0	0
201103002644	RJ	3	3				c50	c50	neoplasia maligna da mama	2	docetaxel	dor nas pernas	disturbios musculoesqueleticos e do tecido conjuntivo	6	efeitos clinicamente importantes	Infusao foi interrompida por 1 hora e teve reinicio as 13:10h. a dose total foi infundida com termino as 13:55h.	0	0
201109001131	RJ	3	3				c50	c50	neoplasia maligna da mama	2	docetaxel	dor nas pernas	disturbios musculoesqueleticos e do tecido conjuntivo	6	efeitos clinicamente importantes	txt interrompido e tratada com hidrocortisona 500mg Iv e apos melhora dos sintomas reiniciou a infusao.	0	0
201209001975	RJ	3	3				c50	c50	neoplasia maligna da mama	2	docetaxel	dor nas pernas	disturbios musculoesqueleticos e do tecido conjuntivo	6	efeitos clinicamente importantes	Infusao interrompida e apos melhora dos sintomas reiniciou a administracao do docetaxel.	0	0
200809000403	SP	3	4	51	4	5	c50	c50	neoplasia maligna da mama	2	docetaxel	dor no membro	disturbios gerais e condicoes do local de administracao	6	efeitos clinicamente importantes			0
201311003054	RJ	3	4			5	c50	c50	neoplasia maligna da mama	2	docetaxel	dor no membro	disturbios gerais e condicoes do local de administracao	6	efeitos clinicamente importantes		0	0
201104002251	RJ	3	3				c50	c50	neoplasia maligna da mama	2	docetaxel	dor ossea	disturbios musculoesqueleticos e do tecido conjuntivo	6	efeitos clinicamente importantes	Infusao interromopida e tratada c/oxigenoterapia, hidrocortisona 300mg Iv e difenidramina 25 mg Iv.	0	0
201105000090	RJ	3	3				c50	c50	neoplasia maligna da mama	2	docetaxel	dor ossea	disturbios musculoesqueleticos e do tecido conjuntivo	6	efeitos clinicamente importantes	Infusao interronmpido e administrado hidrocortisona 100mg Iv+tramal 50mg Iv e apos melhora dos sintomas, reiniciou a infusao.	0	0
201211000845	RJ	3	2				c50	c50	neoplasia maligna da mama	2	docetaxel	dor ossea	disturbios musculoesqueleticos e do tecido conjuntivo	6	efeitos clinicamente importantes	Infusao interrompida e tratada com hidrocortisona 100 mg Iv e apos melhora dos sinais/sintomas reiniciou infusao com docetaxel.	0	0
201303003234	RJ	3	4				c50	c50	neoplasia maligna da mama	2	docetaxel	dor ossea	disturbios musculoesqueleticos e do tecido conjuntivo	6	efeitos clinicamente importantes	Infusao interrompida e tratada com prometazina 25 mg, e com a melhora dos sinais/sintomas reiniciou a infusao.	0	0
201305001951	RJ	3	4			5	c50	c50	neoplasia maligna da mama	2	docetaxel	dor ossea	disturbios musculoesqueleticos e do tecido conjuntivo	6	efeitos clinicamente importantes	Infusao interrompida e tratada com dipirona 1gIv+hidrocortisona 300 mg Iv+oxigenoterapia, apos melhora reiniciou a infusao.	0	0
201106001859	RJ	3	3				c50	c50	neoplasia maligna da mama	2	docetaxel	dor pelvica	disturbios gerais e condicoes do local de administracao	6	efeitos clinicamente importantes	txt interrompido, e administrado tramadol 50 mg Iv.	0	0
201308003982	RJ	3	4			5	c50	c50	neoplasia maligna da mama	2	docetaxel	dor pelvica	disturbios gerais e condicoes do local de administracao	6	efeitos clinicamente importantes	Infusao interrompida e tratada com tramadol 50 mg Iv e com a melhora dos sinais/sintomas reiniciou a infusao.	0	0
200801000828	RJ	3	3	49	3	5	c50	c50	neoplasia maligna da mama	2	docetaxel	dor toracica	disturbios gerais e condicoes do local de administracao	6	efeitos clinicamente importantes		49	0
200801000828	RJ	3	3	49	3	5	c50	c50	neoplasia maligna da mama	2	docetaxel	dor toracica	disturbios de pele e tecido subcutaneo	6	efeitos clinicamente importantes		0	0
200801000923	RJ	3	3	50	3	5	c50	c50	neoplasia maligna da mama	2	docetaxel	dor toracica	disturbios gerais e condicoes do local de administracao	6	efeitos clinicamente importantes	Interrupcao da infusao, com posterior reinico sem intercorrencias	0	0
200801000942	RJ	3	3	41	3	5	c50	c50	neoplasia maligna da mama	2	docetaxel	dor toracica	disturbios gerais e condicoes do local de administracao	6	efeitos clinicamente importantes	Interrupcao da infusao, com posterior reinicio sem intercorrencias	0	0
200801001075	RJ	3	3	61	5	5	c50	c50	neoplasia maligna da mama	2	docetaxel	dor toracica	disturbios gerais e condicoes do local de administracao	6	efeitos clinicamente importantes		0	0
200801001140	RJ	3	3	46	3	5	c50	c50	neoplasia maligna da mama	2	docetaxel	dor toracica	disturbios musculoesqueleticos e do tecido conjuntivo	6	efeitos clinicamente importantes		29	0
200801001157	RJ	3	3	28	1	5	c50	c50	neoplasia maligna da mama	2	docetaxel	dor toracica	disturbios gerais e condicoes do local de administracao	6	efeitos clinicamente importantes		0	0
200801001167	RJ	3	3	61	5	5	c50	c50	neoplasia maligna da mama	2	docetaxel	dor toracica	disturbios gerais e condicoes do local de administracao	6	efeitos clinicamente importantes		0	0
200801001186	RJ	3	3	50	3	5	c50	c50	neoplasia maligna da mama	2	docetaxel	dor toracica	disturbios gerais e condicoes do local de administracao	6	efeitos clinicamente importantes		22	0
200810002698	RJ	3	3	30	1	5	c50	c50	neoplasia maligna da mama	2	docetaxel	dor toracica	disturbios gerais e condicoes do local de administracao	6	efeitos clinicamente importantes		0	0
200810002710	RJ	3	3	42	3	5	c50	c50	neoplasia maligna da mama	2	docetaxel	dor toracica	disturbios gerais e condicoes do local de administracao	6	efeitos clinicamente importantes		0	0
200810002720	RJ	3	3	33	2	5	c50	c50	neoplasia maligna da mama	2	docetaxel	dor toracica	disturbios gerais e condicoes do local de administracao	6	efeitos clinicamente importantes		0	0
200812001409	SP	3	4	56	4	5	c50	c50	neoplasia maligna da mama	2	docetaxel	dor toracica	disturbios musculoesqueleticos e do tecido conjuntivo	6	efeitos clinicamente importantes		0	0
200910000176	RJ	3	3			5	c50	c50	neoplasia maligna da mama	2	docetaxel	dor toracica	disturbios gerais e condicoes do local de administracao	6	efeitos clinicamente importantes	Interrupcao da infusao e instalacao de oxigenio por cateter nasal.	0	0
200910000195	RJ	3	3			5	c50	c50	neoplasia maligna da mama	2	docetaxel	dor toracica	disturbios gerais e condicoes do local de administracao	6	efeitos clinicamente importantes	Interrupcao da infusao e instalacao de oxigenio por cateter nasal.	0	0
200910000869	RJ	3	3			5	c50	c50	neoplasia maligna da mama	2	docetaxel	dor toracica	disturbios gerais e condicoes do local de administracao	6	efeitos clinicamente importantes	Interrupcao da infusao e instalacao de oxigenio por cateter nasal e hidrocortisona 300mg ev e prometasina 25mg vo	0	0
200910000872	RJ	3	3			5	c50	c50	neoplasia maligna da mama	2	docetaxel	dor toracica	disturbios gerais e condicoes do local de administracao	6	efeitos clinicamente importantes	Interrupcao da infusao e instalacao de oxigenio por cateter nasal + hidrocortisona 300mg	0	0
200911001974	RJ	3	3			5	c50	c50	neoplasia maligna da mama	2	docetaxel	dor toracica	disturbios gerais e condicoes do local de administracao	6	efeitos clinicamente importantes	Interrupcao da infusao e instalacao de oxigenio por cateter nasal + hidrocortisona 300mg	0	0
200912000620	RJ	3	3			6	c50	c50	neoplasia maligna da mama	2	docetaxel	dor toracica	disturbios gerais e condicoes do local de administracao	6	efeitos clinicamente importantes	Interrupcao da infusao e instalacao de oxigenio por cateter nasal e hidrocortisona 300mg ev e prometasina 25mg vo	0	0
200912000629	RJ	3	3			5	c50	c50	neoplasia maligna da mama	2	docetaxel	dor toracica	disturbios gerais e condicoes do local de administracao	6	efeitos clinicamente importantes	Interrupcao da infusao e instalacao de oxigenio por cateter nasal	0	0
200912000630	RJ	3	3			5	c50	c50	neoplasia maligna da mama	2	docetaxel	dor toracica	disturbios gerais e condicoes do local de administracao	6	efeitos clinicamente importantes	Interrupcao da infusao e instalacao de oxigenio por cateter nasal	0	0
200912000632	RJ	3	3			5	c50	c50	neoplasia maligna da mama	2	docetaxel	dor toracica	disturbios gerais e condicoes do local de administracao	6	efeitos clinicamente importantes	Interrupcao da infusao e instalacao de oxigenio por cateter nasal	0	0
200912000635	RJ	3	3				c50	c50	neoplasia maligna da mama	2	docetaxel	dor toracica	disturbios gerais e condicoes do local de administracao	6	efeitos clinicamente importantes	Interrupcao da infusao e instalacao de oxigenio por cateter nasal + hidrocortisona 300mg + dipirona 500mg	0	0
200912000638	RJ	3	3			5	c50	c50	neoplasia maligna da mama	2	docetaxel	dor toracica	disturbios gerais e condicoes do local de administracao	6	efeitos clinicamente importantes	Interrupcao da infusao e instalacao de oxigenio por cateter nasal + hidrocortisona 300mg	0	0
200912000746	RJ	3	3			5	c50	c50	neoplasia maligna da mama	2	docetaxel	dor toracica	disturbios gerais e condicoes do local de administracao	6	efeitos clinicamente importantes	Interrupcao da infusao e instalacao de oxigenio por cateter nasal + hidrocortisona 300mg	0	0
200912000749	RJ	3	3			5	c50	c50	neoplasia maligna da mama	2	docetaxel	dor toracica	disturbios gerais e condicoes do local de administracao	6	efeitos clinicamente importantes	Interrupcao da infusao e instalacao de oxigenio por cateter nasal + hidrocortisona 100mg + prometazina 25mg vo	0	0
200912001281	RJ	3	3			6	c50	c50	neoplasia maligna da mama	2	docetaxel	dor toracica	disturbios gerais e condicoes do local de administracao	6	efeitos clinicamente importantes	Interrupcao da infusao e instalacao de oxigenio nasal + hidrocortisona 500mg	0	0
200912001283	RJ	3	3			6	c50	c50	neoplasia maligna da mama	2	docetaxel	dor toracica	disturbios gerais e condicoes do local de administracao	6	efeitos clinicamente importantes	Interrupcao da infusao e instalacao de oxigenio por cateter nasal	0	0
200912001423	RJ	3	3			6	c50	c50	neoplasia maligna da mama	2	docetaxel	dor toracica	disturbios gerais e condicoes do local de administracao	6	efeitos clinicamente importantes	Interrupcao da infusao e instalacao de oxigenio nasal	0	0
201003001903	RJ	3	3			6	c50	c50	neoplasia maligna da mama	2	docetaxel	dor toracica	disturbios gerais e condicoes do local de administracao	6	efeitos clinicamente importantes	Interrupcao da infusao e instalacao de oxigenio por cateter nasal	0	0
201003001907	RJ	3	3			5	c50	c50	neoplasia maligna da mama	2	docetaxel	dor toracica	disturbios musculoesqueleticos e do tecido conjuntivo	6	efeitos clinicamente importantes	Interrupcao da infusao e instalacao de oxigenio nasal	0	0
201006001397	RJ	3	3				c50	c50	neoplasia maligna da mama	2	docetaxel	dor toracica	disturbios musculoesqueleticos e do tecido conjuntivo	6	efeitos clinicamente importantes		0	0
201006001400	RJ	3	3				c50	c50	neoplasia maligna da mama	2	docetaxel	dor toracica	disturbios musculoesqueleticos e do tecido conjuntivo	6	efeitos clinicamente importantes		0	0
201006001400	RJ	3	3				c50	c50	neoplasia maligna da mama	2	docetaxel	dor toracica	disturbios gerais e condicoes do local de administracao	6	efeitos clinicamente importantes		0	0
201006001402	RJ	3	3				c50	c50	neoplasia maligna da mama	2	docetaxel	dor toracica	disturbios gerais e condicoes do local de administracao	6	efeitos clinicamente importantes		0	0
201006002185	RJ	3	3				c50	c50	neoplasia maligna da mama	2	docetaxel	dor toracica	disturbios gerais e condicoes do local de administracao	6	efeitos clinicamente importantes		0	0
201008000266	RJ	3	3				c50	c50	neoplasia maligna da mama	2	docetaxel	dor toracica	disturbios gerais e condicoes do local de administracao	6	efeitos clinicamente importantes		0	0
201008000312	RJ	3	3				c50	c50	neoplasia maligna da mama	2	docetaxel	dor toracica	disturbios gerais e condicoes do local de administracao	6	efeitos clinicamente importantes		0	0
201008000323	RJ	3	3				c50	c50	neoplasia maligna da mama	2	docetaxel	dor toracica	disturbios gerais e condicoes do local de administracao	6	efeitos clinicamente importantes		0	0
201008000356	RJ	3	3				c50	c50	neoplasia maligna da mama	2	docetaxel	dor toracica	disturbios gerais e condicoes do local de administracao	6	efeitos clinicamente importantes		0	0
201008000363	RJ	3	3				c50	c50	neoplasia maligna da mama	2	docetaxel	dor toracica	disturbios gerais e condicoes do local de administracao	6	efeitos clinicamente importantes		0	0
201008001030	RJ	3	3				c50	c50	neoplasia maligna da mama	2	docetaxel	dor toracica	disturbios gerais e condicoes do local de administracao	6	efeitos clinicamente importantes		0	0
201009002087	RJ	3	3				c50	c50	neoplasia maligna da mama	2	docetaxel	dor toracica	disturbios gerais e condicoes do local de administracao	6	efeitos clinicamente importantes	Interrupcao da infusao e instalacao de oxigenio nasal + administracao de hidrocortisona e difenidramina. apos melhora reiniciada	0	0
201009002099	RJ	3	3				c50	c50	neoplasia maligna da mama	2	docetaxel	dor toracica	disturbios gerais e condicoes do local de administracao	6	efeitos clinicamente importantes	Interrupcao da infusao e instalacao de oxigenio nasal	0	0
201010001468	RJ	3	3				c50	c50	neoplasia maligna da mama	2	docetaxel	dor toracica	disturbios musculoesqueleticos e do tecido conjuntivo	6	efeitos clinicamente importantes	Instalado cateter de oxigenio ate a melhora dos sintomas. suspensao do medicamento com melhora	0	0
201010001581	RJ	3	3				c50	c50	neoplasia maligna da mama	2	docetaxel	dor toracica	disturbios gerais e condicoes do local de administracao	6	efeitos clinicamente importantes	suspensao do medicamento com melhora. Instalado cateter de oxigenio ate melhora do quadro.	0	0
201010001785	RJ	3	3				c50	c50	neoplasia maligna da mama	2	docetaxel	dor toracica	disturbios gerais e condicoes do local de administracao	6	efeitos clinicamente importantes	Infusao do medicamento interrompida, instalado hidratacao com sf 0,9% e cateter de oxigenio nasal ate melhora dos sintomas.	0	0
201010002110	RJ	3	3				c50	c50	neoplasia maligna da mama	2	docetaxel	dor toracica	disturbios gerais e condicoes do local de administracao	6	efeitos clinicamente importantes	Infusao interrompida ate melhora dos sintomas.	0	0
201011000104	RJ	3	3				c50	c50	neoplasia maligna da mama	2	docetaxel	dor toracica	disturbios gerais e condicoes do local de administracao	6	efeitos clinicamente importantes	Infusao interrompida ate a melhra dos sintomas	0	0
201011001718	RJ	3	3				c50	c50	neoplasia maligna da mama	2	docetaxel	dor toracica	disturbios gerais e condicoes do local de administracao	6	efeitos clinicamente importantes	Infusao interrompida, e administracao de hidrocortizona 200 mg ev e difenidramina 50 mg ev.	0	0
201011002184	RJ	3	3				c50	c50	neoplasia maligna da mama	2	docetaxel	dor toracica	disturbios gerais e condicoes do local de administracao	6	efeitos clinicamente importantes	Infusao interrompida e instalado cateter de oxigenio ate melhora dos sintomas.	0	0
201011002316	RJ	3	3				c50	c50	neoplasia maligna da mama	2	docetaxel	dor toracica	disturbios gerais e condicoes do local de administracao	6	efeitos clinicamente importantes	Infusao interrompida ate melhora dos sintomas e administracao de hidrocortizona e difenidramina ev.	0	0
201011002743	RJ	3	3				c50	c50	neoplasia maligna da mama	2	docetaxel	dor toracica	disturbios gerais e condicoes do local de administracao	6	efeitos clinicamente importantes	Infusao interrompida, instalacao de cateter de oxigenio. administracao intravenosa de hidrocortizona 100 mg e difenidramina 25 m	0	0
201012000039	RJ	3	3				c50	c50	neoplasia maligna da mama	2	docetaxel	dor toracica	disturbios gerais e condicoes do local de administracao	6	efeitos clinicamente importantes	Infusao foi interrompida e instalado cateter de oxigenio ate melhora dos sintomas.	0	0
201012000116	RJ	3	3				c50	c50	neoplasia maligna da mama	2	docetaxel	dor toracica	disturbios gerais e condicoes do local de administracao	6	efeitos clinicamente importantes	Infusao interrompida e instalado cateter de oxigenio ate melhora dos sintomas.	0	0
201012000931	RJ	3	3				c50	c50	neoplasia maligna da mama	2	docetaxel	dor toracica	disturbios musculoesqueleticos e do tecido conjuntivo	6	efeitos clinicamente importantes	Instalado cateter de oxigenio, administrado 200 mg de hidrocortizona Iv.	0	0
201101000205	RJ	3	3				c50	c50	neoplasia maligna da mama	2	docetaxel	dor toracica	disturbios gerais e condicoes do local de administracao	6	efeitos clinicamente importantes	a infusao foi interrompida, instalou-se cateter de oxigenio e administrou-se hidrocortizona 100 mg Iv e continuou o medicamento.	0	0
201101000224	RJ	3	3				c50	c50	neoplasia maligna da mama	2	docetaxel	dor toracica	disturbios musculoesqueleticos e do tecido conjuntivo	6	efeitos clinicamente importantes	Infusao foi interrompida e instalou-se cateter de oxigenio e soro fisiologico 0,9% ate melhora dos sintomas.	0	0
201101000224	RJ	3	3				c50	c50	neoplasia maligna da mama	2	docetaxel	dor toracica	disturbios gerais e condicoes do local de administracao	6	efeitos clinicamente importantes	Infusao foi interrompida e instalou-se cateter de oxigenio e soro fisiologico 0,9% ate melhora dos sintomas.	0	0
201101000251	RJ	3	3				c50	c50	neoplasia maligna da mama	2	docetaxel	dor toracica	disturbios gerais e condicoes do local de administracao	6	efeitos clinicamente importantes	Infusao interrompida e realizada administracao de hidrocortizona 300 mg e difenidramina 50 mg Iv.	0	0
201101000579	RJ	3	3				c50	c50	neoplasia maligna da mama	2	docetaxel	dor toracica	disturbios gerais e condicoes do local de administracao	6	efeitos clinicamente importantes	Infusao interrompida e instalado oxigenio ate melhora dos sintomas.	0	0
201101000632	RJ	3	3				c50	c50	neoplasia maligna da mama	2	docetaxel	dor toracica	disturbios gerais e condicoes do local de administracao	6	efeitos clinicamente importantes	Interrompida a infusao e administrado tramadol ev ate melhora dos sintomas.	0	0
201101000929	RJ	3	3				c50	c50	neoplasia maligna da mama	2	docetaxel	dor toracica	disturbios gerais e condicoes do local de administracao	6	efeitos clinicamente importantes	oxigenioterapia e administrada hidrocortizona 100 mg ev.	0	0
201101000941	RJ	3	3				c50	c50	neoplasia maligna da mama	2	docetaxel	dor toracica	disturbios gerais e condicoes do local de administracao	6	efeitos clinicamente importantes	oxigenioterapia e administracao ev de hidrocortisona 200 mg e difenidramina 25 mg.	0	0
201101000978	RJ	3	3				c50	c50	neoplasia maligna da mama	2	docetaxel	dor toracica	disturbios gerais e condicoes do local de administracao	6	efeitos clinicamente importantes	oxigenoterapia e administrada hidrocortizona 100 mg ev.	0	0
201101001162	RJ	3	3				c50	c50	neoplasia maligna da mama	2	docetaxel	dor toracica	disturbios musculoesqueleticos e do tecido conjuntivo	6	efeitos clinicamente importantes	oxigenioterapia e administrado ev hidrocortizona 500 mg e difenidramina 50 mg.	0	0
201101001236	RJ	3	3				c50	c50	neoplasia maligna da mama	2	docetaxel	dor toracica	disturbios gerais e condicoes do local de administracao	6	efeitos clinicamente importantes	a infusao foi interrompida e administrou-se hidrocortizona 100 mg Iv.	0	0
201101001914	RJ	3	3				c50	c50	neoplasia maligna da mama	2	docetaxel	dor toracica	disturbios gerais e condicoes do local de administracao	6	efeitos clinicamente importantes	Interrupao e oxigenioterapia + administracao de 250mg de hidrocortisona ate melhora dos sintomas.	0	0
201102001567	RJ	3	3				c50	c50	neoplasia maligna da mama	2	docetaxel	dor toracica	disturbios gerais e condicoes do local de administracao	6	efeitos clinicamente importantes	Infusao interrompida e realizada oxigenioterapia e administrado ev hidrocortisona 500 mg.	0	0
201102001579	RJ	3	3				c50	c50	neoplasia maligna da mama	2	docetaxel	dor toracica	disturbios gerais e condicoes do local de administracao	6	efeitos clinicamente importantes	Infusao do medicamento interrompida e realizado oxinenioterapia.	0	0
201102002750	RJ	3	3				c50	c50	neoplasia maligna da mama	2	docetaxel	dor toracica	disturbios musculoesqueleticos e do tecido conjuntivo	6	efeitos clinicamente importantes	Infusao do medicamento foi interrompido e administrado hidrocortisona 100 mg ev.	0	0
201102002770	RJ	3	3				c50	c50	neoplasia maligna da mama	2	docetaxel	dor toracica	disturbios gerais e condicoes do local de administracao	6	efeitos clinicamente importantes	Infusao interrompida e administrado hidrocortisona 500 mg Iv + difenidramina 50 mg + oxigenoterapia.	0	0
201102002789	RJ	3	3				c50	c50	neoplasia maligna da mama	2	docetaxel	dor toracica	disturbios gerais e condicoes do local de administracao	6	efeitos clinicamente importantes	Infusao interrompida as 13:00h e instalacao de o2.	0	0
201102002910	RJ	3	3				c50	c50	neoplasia maligna da mama	2	docetaxel	dor toracica	disturbios musculoesqueleticos e do tecido conjuntivo	6	efeitos clinicamente importantes	oxigenioterapia e hidrocortisona 250 mg ev	0	0
201102002933	RJ	3	3				c50	c50	neoplasia maligna da mama	2	docetaxel	dor toracica	disturbios gerais e condicoes do local de administracao	6	efeitos clinicamente importantes	conduta: hidrocortisona 200 mg ev	0	0
201102002960	RJ	3	3				c50	c50	neoplasia maligna da mama	2	docetaxel	dor toracica	disturbios gerais e condicoes do local de administracao	6	efeitos clinicamente importantes	administrado 200mg Iv + dipirona 2ml Iv - oxigenoterapia.	0	0
201103001581	RJ	3	3				c50	c50	neoplasia maligna da mama	2	docetaxel	dor toracica	disturbios gerais e condicoes do local de administracao	6	efeitos clinicamente importantes	Infusao interrompida e administrado hidrocortisona 300mg + oxinenoterapia.	0	0
201103001612	RJ	3	3				c50	c50	neoplasia maligna da mama	2	docetaxel	dor toracica	disturbios gerais e condicoes do local de administracao	6	efeitos clinicamente importantes	txt interrompido, hidrocortisona 300mg Iv+oxigenoterapia. tambem recomendada reducao da velocidade de infusao.	0	0
201103001990	RJ	3	3				c50	c50	neoplasia maligna da mama	2	docetaxel	dor toracica	disturbios gerais e condicoes do local de administracao	6	efeitos clinicamente importantes	Infusao interrompida e administrado hidrocortisona 100 mg+o2 umido	0	0
201103002123	RJ	3	3				c50	c50	neoplasia maligna da mama	2	docetaxel	dor toracica	disturbios musculoesqueleticos e do tecido conjuntivo	6	efeitos clinicamente importantes	txt interrompido as 12:45h, administrado dexametasona 20mg Iv e oxigenoterapia.	0	0
201103002223	RJ	3	3				c50	c50	neoplasia maligna da mama	2	docetaxel	dor toracica	disturbios musculoesqueleticos e do tecido conjuntivo	6	efeitos clinicamente importantes	hidrocortisona 100mg e difenidramina 25mg,ambos ev, cateter o2(1ªram).hidrocortisona 200mg ev.cateter o2+sf0,9%(2ªram).	0	0
201103002223	RJ	3	3				c50	c50	neoplasia maligna da mama	2	docetaxel	dor toracica	disturbios gerais e condicoes do local de administracao	6	efeitos clinicamente importantes	hidrocortisona 100mg e difenidramina 25mg,ambos ev, cateter o2(1ªram).hidrocortisona 200mg ev.cateter o2+sf0,9%(2ªram).	0	0
201103002308	RJ	3	3				c50	c50	neoplasia maligna da mama	2	docetaxel	dor toracica	disturbios gerais e condicoes do local de administracao	6	efeitos clinicamente importantes	Infusao interrompida e administrado hidrocortisona 100mg + oxigenoterapia.	0	0
201103002409	RJ	3	3				c50	c50	neoplasia maligna da mama	2	docetaxel	dor toracica	disturbios gerais e condicoes do local de administracao	6	efeitos clinicamente importantes	Infusao interrompida e administrado hidrocortisona 200mg Iv + oxigenoterapia.	0	0
201103002603	RJ	3	3				c50	c50	neoplasia maligna da mama	2	docetaxel	dor toracica	disturbios gerais e condicoes do local de administracao	6	efeitos clinicamente importantes	Infusao interrompida e administrado hidrocortisona 300mg Iv,difenidramina 50mg Iv e oxigenoterapia.	0	0
201104000392	RJ	3	3				c50	c50	neoplasia maligna da mama	2	docetaxel	dor toracica	disturbios gerais e condicoes do local de administracao	6	efeitos clinicamente importantes	Infusao interrompida e tratada com oxigenoterapia.	0	0
201104000413	RJ	3	3				c50	c50	neoplasia maligna da mama	2	docetaxel	dor toracica	disturbios gerais e condicoes do local de administracao	6	efeitos clinicamente importantes	Infusao interrompida e tratada com difenidramina 25 mg Iv + hidrocortisona 300 mg Iv + oxigenoterapia.	0	0
201104000413	RJ	3	3				c50	c50	neoplasia maligna da mama	2	docetaxel	dor toracica	disturbios gerais e condicoes do local de administracao	6	efeitos clinicamente importantes	Infusao interrompida e tratada com difenidramina 25 mg Iv + hidrocortisona 300 mg Iv + oxigenoterapia.	0	0
201104000499	RJ	3	3				c50	c50	neoplasia maligna da mama	2	docetaxel	dor toracica	disturbios gerais e condicoes do local de administracao	6	efeitos clinicamente importantes	Infusao interrompida e atendida com hidrocortisona 300mg Iv difenidramina 25 mg Iv e oxigenoterapia,com melhora dos sintomas.	0	0
201104000547	RJ	3	3				c50	c50	neoplasia maligna da mama	2	docetaxel	dor toracica	disturbios gerais e condicoes do local de administracao	6	efeitos clinicamente importantes	Infusao interrompido e administrado hidrocortisona 200mg Iv + difenidramina 25mg Iv+ oxigenoterapia.	0	0
201104001146	RJ	3	3				c50	c50	neoplasia maligna da mama	2	docetaxel	dor toracica	disturbios gerais e condicoes do local de administracao	6	efeitos clinicamente importantes	Infusao interrompida e administrado hidrocortisona 500mg Iv+ oxigenoterapia.	0	0
201104001417	RJ	3	3				c50	c50	neoplasia maligna da mama	2	docetaxel	dor toracica	disturbios gerais e condicoes do local de administracao	6	efeitos clinicamente importantes	Infusao interrompida, tratada c/ hidrocortisona 200mg+difenidramina 25mg+oxigenoterapia. apos melhora, reinicio da infusao.	0	0
201104001484	RJ	3	3				c50	c50	neoplasia maligna da mama	2	docetaxel	dor toracica	disturbios gerais e condicoes do local de administracao	6	efeitos clinicamente importantes	Infusao interrompida e tratada com oxigenoterapia e com melhora dos sintomas houve reinicio da infusao.	0	0
201104001828	RJ	3	3				c50	c50	neoplasia maligna da mama	2	docetaxel	dor toracica	disturbios musculoesqueleticos e do tecido conjuntivo	6	efeitos clinicamente importantes	Infusao interrompida e administrado difenidramina 50 mg Iv e apos melhora reiniciou a infusao.	0	0
201104002760	RJ	3	3				c50	c50	neoplasia maligna da mama	2	docetaxel	dor toracica	disturbios gerais e condicoes do local de administracao	6	efeitos clinicamente importantes	txt interrompido e tratada com oxigenoterapia.	0	0
201104003140	RJ	3	3				c50	c50	neoplasia maligna da mama	2	docetaxel	dor toracica	disturbios gerais e condicoes do local de administracao	6	efeitos clinicamente importantes	txt interrompido e administrado hidrocortisona 500 mg e oxigenoterapia.	0	0
201104003153	RJ	3	3				c50	c50	neoplasia maligna da mama	2	docetaxel	dor toracica	disturbios gerais e condicoes do local de administracao	6	efeitos clinicamente importantes	txt interrompido e administrado hidrocortisona 200 mg Iv e oxigenoterapia, apos melhora, reinicio da infusao.	0	0
201105000147	RJ	3	3				c50	c50	neoplasia maligna da mama	2	docetaxel	dor toracica	disturbios gerais e condicoes do local de administracao	6	efeitos clinicamente importantes	txt interrompido e tratada com nova dose de 25 mg de difenidramina Iv e apos melhora dos sintomas reiniciou a infusao.	0	0
201105000232	RJ	3	3				c50	c50	neoplasia maligna da mama	2	docetaxel	dor toracica	disturbios gerais e condicoes do local de administracao	6	efeitos clinicamente importantes	txt interrompido e administrado difenidramina 25mg+hidrocortisona 500mg e apos melhora reiniciou a infusao.	0	0
201105000288	RJ	3	3				c50	c50	neoplasia maligna da mama	2	docetaxel	dor toracica	disturbios musculoesqueleticos e do tecido conjuntivo	6	efeitos clinicamente importantes	txt interrompido e tratada com oxigenoterapia+hidrocortisona 200mg e apos melhora dos sintomas reiniciou a infusao.	0	0
201105000303	RJ	3	3				c50	c50	neoplasia maligna da mama	2	docetaxel	dor toracica	disturbios gerais e condicoes do local de administracao	6	efeitos clinicamente importantes	txt interrompido e tratada com hidrocortisona 300mg+difenidramina 50mg+ranitidina 50mg+oxigenoterapia.	0	0
201105000314	RJ	3	3				c50	c50	neoplasia maligna da mama	2	docetaxel	dor toracica	disturbios gerais e condicoes do local de administracao	6	efeitos clinicamente importantes	Infusao interrompida e administrado hidrocortisona 200mg+difenidramina 25mg e apos melhora dos sintomas reinicio a infusao	0	0
201105000398	RJ	3	3				c50	c50	neoplasia maligna da mama	2	docetaxel	dor toracica	disturbios gerais e condicoes do local de administracao	6	efeitos clinicamente importantes	txt interrompido e administrado hidrocortisona e apos melhora dos sintomas reiniciou a infusao.	0	0
201105000431	RJ	3	3				c50	c50	neoplasia maligna da mama	2	docetaxel	dor toracica	disturbios gerais e condicoes do local de administracao	6	efeitos clinicamente importantes	Interrompida a infusao e tratada com oxigenoterapia+hidrocortisona 250mg e apos melhora dos sintomas, reiniciou a infusao	0	0
201105000432	RJ	3	3				c50	c50	neoplasia maligna da mama	2	docetaxel	dor toracica	disturbios gerais e condicoes do local de administracao	6	efeitos clinicamente importantes	txt interrompido e tratada com oxigenoterapia+hidrocortisona 200mg+difenidramina 25mg e apos melhora, reiniciou a infusao.	0	0
201105000502	RJ	3	3				c50	c50	neoplasia maligna da mama	2	docetaxel	dor toracica	disturbios gerais e condicoes do local de administracao	6	efeitos clinicamente importantes	txt interrompido e tratada com oxigenoterapia, difenidramina 25 mg e hidrocortisona 200 mg e apos melhora reinicio da infusao.	0	0
201105000689	RJ	3	3				c50	c50	neoplasia maligna da mama	2	docetaxel	dor toracica	disturbios gerais e condicoes do local de administracao	6	efeitos clinicamente importantes	txt interrompido e tratada com hidrocortisona 200mg + oxigenoterapia e apos melhora dos sintomas reiniciou a infusao.	0	0
201105001270	RJ	3	3				c50	c50	neoplasia maligna da mama	2	docetaxel	dor toracica	disturbios gerais e condicoes do local de administracao	6	efeitos clinicamente importantes	txt interrompido e tratada com oxigenoterapia + hidrocortisona 200 mg. e apos melhora reiniciou a infusao.	0	0
201105001323	RJ	3	3				c50	c50	neoplasia maligna da mama	2	docetaxel	dor toracica	disturbios gerais e condicoes do local de administracao	6	efeitos clinicamente importantes	Interrupcao da infusao e instalacao de oxigenoterapia	0	0
201105001333	RJ	3	3				c50	c50	neoplasia maligna da mama	2	docetaxel	dor toracica	disturbios gerais e condicoes do local de administracao	6	efeitos clinicamente importantes	txt interrompido e tratada com oxigenoterapia + hidrocortisona (sem relato de posologia).	0	0
201105001358	RJ	3	3				c50	c50	neoplasia maligna da mama	2	docetaxel	dor toracica	disturbios gerais e condicoes do local de administracao	6	efeitos clinicamente importantes	txt interrompido e tratada com oxigenoterapia + hidrocortisona (sem relato de posologia).	0	0
201105001440	RJ	3	3				c50	c50	neoplasia maligna da mama	2	docetaxel	dor toracica	disturbios gerais e condicoes do local de administracao	6	efeitos clinicamente importantes	txt interrompido e tratada com oxigenoterapia e administracao de hidrocortisona, e apos melhora dos sintomas reiniciou a infusao	0	0
201105001826	RJ	3	3				c50	c50	neoplasia maligna da mama	2	docetaxel	dor toracica	disturbios gerais e condicoes do local de administracao	6	efeitos clinicamente importantes	Infusao interrompida e tratada com oxigenoterapia+hidrocortisona 200mg e apos melhora dos sintomas reiniou a infusao.	0	0
201105003138	RJ	3	3				c50	c50	neoplasia maligna da mama	2	docetaxel	dor toracica	disturbios gerais e condicoes do local de administracao	6	efeitos clinicamente importantes	Infusao interrompida e administrado hidrocortisona 200mg ev. reiniciada infusao apos melhora dos sintomas.	0	0
201105003741	RJ	3	3				c50	c50	neoplasia maligna da mama	2	docetaxel	dor toracica	disturbios musculoesqueleticos e do tecido conjuntivo	6	efeitos clinicamente importantes	Infusao interrompida e administrada oxigenoterapia+hidrocortisdona 250mg e apos melhora dos sintomas reiniciou a infusao.	0	0
201106000294	RJ	3	3				c50	c50	neoplasia maligna da mama	2	docetaxel	dor toracica	disturbios gerais e condicoes do local de administracao	6	efeitos clinicamente importantes	txt interrompido e tratada com oxigenoterpia+hidrocortisona 200mg+difenidramina 25mg e apos melhora reiniciou a infusao.	0	0
201106000531	RJ	3	3				c50	c50	neoplasia maligna da mama	2	docetaxel	dor toracica	disturbios gerais e condicoes do local de administracao	6	efeitos clinicamente importantes	txt interrompido e administrado hidrocortisona(sem posologia).	0	0
201106001859	RJ	3	3				c50	c50	neoplasia maligna da mama	2	docetaxel	dor toracica	disturbios musculoesqueleticos e do tecido conjuntivo	6	efeitos clinicamente importantes	txt interrompido, e administrado tramadol 50 mg Iv.	0	0
201106002808	RJ	3	3				c50	c50	neoplasia maligna da mama	2	docetaxel	dor toracica	disturbios gerais e condicoes do local de administracao	6	efeitos clinicamente importantes	txt interrompido e tratada c/captopril 50mg sublingual+difenidramina 50mg Iv+ranitidina 50mg Iv+hidrocortisona 100mg Iv	0	0
201106002855	RJ	3	3				c50	c50	neoplasia maligna da mama	2	docetaxel	dor toracica	disturbios gerais e condicoes do local de administracao	6	efeitos clinicamente importantes	txt interrompido e tratada com oxigenoterapia e apos melhora dos sinais/sintomas reiniciou a infusao.	0	0
201106003579	RJ	3	3				c50	c50	neoplasia maligna da mama	2	docetaxel	dor toracica	disturbios gerais e condicoes do local de administracao	6	efeitos clinicamente importantes	txt interrompido e tratada com hidrocortisona 500 mg + difenidramina 25 mg e apos melhora reiniciou a infusao.	0	0
201106003604	RJ	3	3				c50	c50	neoplasia maligna da mama	2	docetaxel	dor toracica	disturbios gerais e condicoes do local de administracao	6	efeitos clinicamente importantes	txt interrompido e tratada com difenidramina 50 mg Iv + oxigenoterapia e apos melhora reiniciou a infusao.	0	0
201106003618	RJ	3	3				c50	c50	neoplasia maligna da mama	2	docetaxel	dor toracica	disturbios gerais e condicoes do local de administracao	6	efeitos clinicamente importantes	txt interrompido e tratada com hidrocortisona 200mg+difenidramina 25mg+ranitidina 50mg e apos melhora reiniciou a infusao.	0	0
201106003629	RJ	3	3				c50	c50	neoplasia maligna da mama	2	docetaxel	dor toracica	disturbios musculoesqueleticos e do tecido conjuntivo	6	efeitos clinicamente importantes	txt interrompido e tratada com hidrocortisona 500 mg e apos melhora dos sinais/sintomas reiniciou a infusao.	0	0
201107000142	RJ	3	3				c50	c50	neoplasia maligna da mama	2	docetaxel	dor toracica	disturbios gerais e condicoes do local de administracao	6	efeitos clinicamente importantes	txt interrompido e administrado dipirona Iv+hidrocortisona Iv 100mg e apos melhora reiniciou a infusao.	0	0
201107000462	RJ	3	3				c50	c50	neoplasia maligna da mama	2	docetaxel	dor toracica	disturbios gerais e condicoes do local de administracao	6	efeitos clinicamente importantes	txt interrompido e administrado hidrocortisona Iv 500mg e apos melhora dos sinais/sintomas reiniciou a infusao.	0	0
201107000535	RJ	3	3				c50	c50	neoplasia maligna da mama	2	docetaxel	dor toracica	disturbios gerais e condicoes do local de administracao	6	efeitos clinicamente importantes	txt interrompido e administrado difenidramina 25mg+hidrocortisona 200mg+dipirona e apos melhora reiniciou a infusao.	0	0
201107001141	RJ	3	3				c50	c50	neoplasia maligna da mama	2	docetaxel	dor toracica	disturbios gerais e condicoes do local de administracao	6	efeitos clinicamente importantes	txt interrompido e tratada com oxigenoterpia+hidrocortisona 500mg Iv+dipirona Iv.	0	0
201107001152	RJ	3	3				c50	c50	neoplasia maligna da mama	2	docetaxel	dor toracica	disturbios gerais e condicoes do local de administracao	6	efeitos clinicamente importantes	txt interrompida e tratada com oxigenoterapia e apos melhora dos sinais/sintomas reiniciou a infusao.	0	0
201107001815	RJ	3	3				c50	c50	neoplasia maligna da mama	2	docetaxel	dor toracica	disturbios musculoesqueleticos e do tecido conjuntivo	6	efeitos clinicamente importantes	txt interrompido e tratada com oxigenoterapia+hidrocortisona 300mg Iv+difenidramina, apos melhora dos sintomas reiniciou infusao	0	0
201107001897	RJ	3	3				c50	c50	neoplasia maligna da mama	2	docetaxel	dor toracica	disturbios gerais e condicoes do local de administracao	6	efeitos clinicamente importantes	txt foi interrompido e tratada com hidrocortisona 300mg Iv+difenidramina 50mg+oxigenoterapia e apos melhora reiniciou infusao	0	0
201107001917	RJ	3	3				c50	c50	neoplasia maligna da mama	2	docetaxel	dor toracica	disturbios gerais e condicoes do local de administracao	6	efeitos clinicamente importantes	txt interrompido e tratada com difenidramina 50mg Iv+hidrocortisona 50mg+oxigenoterapia e apos melhora reiniciou a infusao.	0	0
201107002200	RJ	3	3				c50	c50	neoplasia maligna da mama	2	docetaxel	dor toracica	disturbios gerais e condicoes do local de administracao	6	efeitos clinicamente importantes	txt interrompido e tratada com hidrocortisona 500 mg+difenidramina 50mg+oxigenoterapia e apos melhora reiniciou a infusao.	0	0
201107002372	RJ	3	3				c50	c50	neoplasia maligna da mama	2	docetaxel	dor toracica	disturbios gerais e condicoes do local de administracao	6	efeitos clinicamente importantes	txt interrompido e tratada com hidrocortisona 500mg Iv e apos melhora do sintoma reiniciou a infusao.	0	0
201107002766	RJ	3	3				c50	c50	neoplasia maligna da mama	2	docetaxel	dor toracica	disturbios gerais e condicoes do local de administracao	6	efeitos clinicamente importantes	txt interrompido e administrado hidrocortisona 200mg Iv e apos melhora dos sinais/sintomas reiniciou a infusao.	0	0
201107002774	RJ	3	3				c50	c50	neoplasia maligna da mama	2	docetaxel	dor toracica	disturbios gerais e condicoes do local de administracao	6	efeitos clinicamente importantes	Infusao interrompida e administrada hidrocortisona 100mg Iv e apos melhora dos sinais/sintomas reiniciou a infusao.	0	0
201107003152	RJ	3	3				c50	c50	neoplasia maligna da mama	2	docetaxel	dor toracica	disturbios gerais e condicoes do local de administracao	6	efeitos clinicamente importantes	Infusao interrompida e administrada hidrocortisona 200mgIv+oxigenoterapia e apos melhora dos sintomas reiniciou a infusao.	0	0
201107003207	RJ	3	3				c50	c50	neoplasia maligna da mama	2	docetaxel	dor toracica	disturbios gerais e condicoes do local de administracao	6	efeitos clinicamente importantes	txt interrompido e administrado oxigenoterapia+hidrocortisona Iv e apos melhora dos sintomas reiniciou a infusao.	0	0
201108002170	RJ	3	3				c50	c50	neoplasia maligna da mama	2	docetaxel	dor toracica	disturbios gerais e condicoes do local de administracao	6	efeitos clinicamente importantes	txt interrompido e tratada com oxigenoterapia e apos melhora dos sintomas reiniciou a infusao.	0	0
201108002248	RJ	3	3				c50	c50	neoplasia maligna da mama	2	docetaxel	dor toracica	disturbios gerais e condicoes do local de administracao	6	efeitos clinicamente importantes	Infusao interrompida, tratada com oxigenoterapia e foi recomendada a interrupcao da infusao.	0	0
201108002830	RJ	3	3				c50	c50	neoplasia maligna da mama	2	docetaxel	dor toracica	disturbios gerais e condicoes do local de administracao	6	efeitos clinicamente importantes	Interrompido txt e administrado hidrocortisona 200mg+oxigenoterapia e com a melhora dos sintomas reiniciou a infusao.	0	0
201108002979	RJ	3	3				c50	c50	neoplasia maligna da mama	2	docetaxel	dor toracica	disturbios gerais e condicoes do local de administracao	6	efeitos clinicamente importantes	txt interrompido e tratada com difenidramina 50mg Iv+oxigenoterapia. apos melhora continuou com o medicamento.	0	0
201108003222	RJ	3	3				c50	c50	neoplasia maligna da mama	2	docetaxel	dor toracica	disturbios gerais e condicoes do local de administracao	6	efeitos clinicamente importantes	txt interrompido e tratada com oxigenoterapia+hidrocortisona 500mg Iv+dipirona e com a melhora dos sintomas reiniciou a infusao.	0	0
201108003241	RJ	3	3				c50	c50	neoplasia maligna da mama	2	docetaxel	dor toracica	disturbios gerais e condicoes do local de administracao	6	efeitos clinicamente importantes	txt interrompido e tratada com hidrocortisona 250 mg Iv+oxigenoterapia e com a melhora dos sinais/sintomas reiniciou a infusao.	0	0
201109001162	RJ	3	3				c50	c50	neoplasia maligna da mama	2	docetaxel	dor toracica	disturbios gerais e condicoes do local de administracao	6	efeitos clinicamente importantes	txt interrompido e tratada com dipirona 1g Iv+difenidramina 25 mg Iv+hidrocortisona 100mg Iv,apos melhora dos sintomas reiniciou	0	0
201109001187	RJ	3	3				c50	c50	neoplasia maligna da mama	2	docetaxel	dor toracica	disturbios gerais e condicoes do local de administracao	6	efeitos clinicamente importantes	txt interrompido e tratada com hidrocortisona 200mgIv+dipirona 1gIv+difenidramina 25mg Iv e apos melhora reiniciou infusao.	0	0
201109001482	RJ	3	3				c50	c50	neoplasia maligna da mama	2	docetaxel	dor toracica	disturbios gerais e condicoes do local de administracao	6	efeitos clinicamente importantes	txt interrompido e tratada com hidrocortisona 100mg Iv+oxigenoterapia+ difenidramina Iv e apos melhora reiniciou a infusao.	0	0
201109003221	RJ	3	3				c50	c50	neoplasia maligna da mama	2	docetaxel	dor toracica	disturbios gerais e condicoes do local de administracao	6	efeitos clinicamente importantes	txt interrompido e administrado hidrocortisona 100 mg Iv e apos melhora dos sintomas reiniciou a infusao.	0	0
201109003344	RJ	3	3				c50	c50	neoplasia maligna da mama	2	docetaxel	dor toracica	disturbios gerais e condicoes do local de administracao	6	efeitos clinicamente importantes	txt interrompido e tratada com oxigenoterapia+dipirona 1g Iv+difenidramaiana 25mgIv, apos melhora dos sintomas reiniciou infusao	0	0
201110000480	RJ	3	3				c50	c50	neoplasia maligna da mama	2	docetaxel	dor toracica	disturbios gerais e condicoes do local de administracao	6	efeitos clinicamente importantes	oxigenoterapia + hidrocortisona 300 mg Iv	0	0
201110000564	RJ	3	3				c50	c50	neoplasia maligna da mama	2	docetaxel	dor toracica	disturbios gerais e condicoes do local de administracao	6	efeitos clinicamente importantes	txt interrompido e tratada com oxigenoterapia +hidrocortisona 300mg Iv e apos melhora dos sintomas reiniciou a infusao.	0	0
201110000673	RJ	3	3				c50	c50	neoplasia maligna da mama	2	docetaxel	dor toracica	disturbios gerais e condicoes do local de administracao	6	efeitos clinicamente importantes	oxigenoterapia + hidrocortisona 300mg Iv + difenidramina 50mg Iv.	0	0
201110001262	RJ	3	3				c50	c50	neoplasia maligna da mama	2	docetaxel	dor toracica	disturbios gerais e condicoes do local de administracao	6	efeitos clinicamente importantes	difenidramima 50mg Iv + hidrocortisona 100 mg Iv	0	0
201110001635	RJ	3	3				c50	c50	neoplasia maligna da mama	2	docetaxel	dor toracica	disturbios gerais e condicoes do local de administracao	6	efeitos clinicamente importantes	difenidramina 25 mg + dipirona 1g Iv + oxigenoterapia	0	0
201110001674	RJ	3	3				c50	c50	neoplasia maligna da mama	2	docetaxel	dor toracica	disturbios gerais e condicoes do local de administracao	6	efeitos clinicamente importantes	oxigenoterapia + difenidramina 25 mg Iv + hidrocortisona 100mg Iv + dipirona Iv	0	0
201110001902	RJ	3	3				c50	c50	neoplasia maligna da mama	2	docetaxel	dor toracica	disturbios gerais e condicoes do local de administracao	6	efeitos clinicamente importantes	oxigenoterapia e foi recomendado que a infusao fosse realizada de forma mais lenta.	0	0
201110002801	RJ	3	3				c50	c50	neoplasia maligna da mama	2	docetaxel	dor toracica	disturbios gerais e condicoes do local de administracao	6	efeitos clinicamente importantes	Interrompeu a infusao e com a melhora dos sintomas reiniciou as 11:25h e terminou as 13:05h.	0	0
201110003420	RJ	3	3				c50	c50	neoplasia maligna da mama	2	docetaxel	dor toracica	disturbios gerais e condicoes do local de administracao	6	efeitos clinicamente importantes	interrupcao da infusao ate a melhora dos sintomas e reiniciado depois	0	0
201111000722	RJ	3	3				c50	c50	neoplasia maligna da mama	2	docetaxel	dor toracica	disturbios gerais e condicoes do local de administracao	6	efeitos clinicamente importantes	hidrocortisona 300 mg Iv	0	0
201111001208	RJ	3	3				c50	c50	neoplasia maligna da mama	2	docetaxel	dor toracica	disturbios gerais e condicoes do local de administracao	6	efeitos clinicamente importantes		0	0
201111001756	RJ	3	3				c50	c50	neoplasia maligna da mama	2	docetaxel	dor toracica	disturbios gerais e condicoes do local de administracao	6	efeitos clinicamente importantes		0	0
201111001828	RJ	3	3				c50	c50	neoplasia maligna da mama	2	docetaxel	dor toracica	disturbios musculoesqueleticos e do tecido conjuntivo	6	efeitos clinicamente importantes	tratada com oxigenoterapia + hidrocortisona 500 mg Iv + dipirona 2ml Iv.	0	0
201111002818	RJ	3	3				c50	c50	neoplasia maligna da mama	2	docetaxel	dor toracica	disturbios gerais e condicoes do local de administracao	6	efeitos clinicamente importantes			0
201111002897	RJ	3	3				c50	c50	neoplasia maligna da mama	2	docetaxel	dor toracica	disturbios gerais e condicoes do local de administracao	6	efeitos clinicamente importantes	Infusao interrompida e administrada hidrocortisona 500mg Iv+difenidramina 25mg Iv, apos melhora dos sintomas reiniciou infusao.	0	0
201111002927	RJ	3	3				c50	c50	neoplasia maligna da mama	2	docetaxel	dor toracica	disturbios gerais e condicoes do local de administracao	6	efeitos clinicamente importantes	Infusao interrompido e administrado captopril 25 mg sublingual e apos melhora dos sinais/sintomas reiniciou a infusao.	0	0
201111003091	RJ	3	3				c50	c50	neoplasia maligna da mama	2	docetaxel	dor toracica	disturbios gerais e condicoes do local de administracao	6	efeitos clinicamente importantes	txt interrompido e administrado hidrocortisona 200mg Iv e apos melhora dos sinais/sintomas reiniciou a infusao.	0	0
201112000014	RJ	3	3				c50	c50	neoplasia maligna da mama	2	docetaxel	dor toracica	disturbios gerais e condicoes do local de administracao	6	efeitos clinicamente importantes		0	0
201112000075	RJ	3	3				c50	c50	neoplasia maligna da mama	2	docetaxel	dor toracica	disturbios gerais e condicoes do local de administracao	6	efeitos clinicamente importantes	Interrompeu a infusao e tratada com hidrocortisona 300mg Iv e apos melhora dos sinais/sintomas reiniciou a infusao.	0	0
201112000325	RJ	3	3				c50	c50	neoplasia maligna da mama	2	docetaxel	dor toracica	disturbios gerais e condicoes do local de administracao	6	efeitos clinicamente importantes	paciente tratada e apos melhora dos sintmas reiniciada a infusao	0	0
201112000624	RJ	3	3				c50	c50	neoplasia maligna da mama	2	docetaxel	dor toracica	disturbios gerais e condicoes do local de administracao	6	efeitos clinicamente importantes	Infusao interrompida e tratada com oxigenoterapia+difenidramina 25 mg Iv e apos melhora dossinais/sintomas reiniciou a infusao.	0	0
201112000663	RJ	3	3				c50	c50	neoplasia maligna da mama	2	docetaxel	dor toracica	disturbios gerais e condicoes do local de administracao	6	efeitos clinicamente importantes	Infusao interrompida e tratada com oxigenoterapia e apos melhora dos sinais/sintomas reiniciou a infusao.	0	0
201112002131	RJ	3	3				c50	c50	neoplasia maligna da mama	2	docetaxel	dor toracica	disturbios gerais e condicoes do local de administracao	6	efeitos clinicamente importantes	Infusao interrompida e tratada com difenidramina 25 mg Iv+hidrocortisona 100mg e apos melhora dos sintomas reiniciou infusao.	0	0
201112002176	RJ	3	3				c50	c50	neoplasia maligna da mama	2	docetaxel	dor toracica	disturbios gerais e condicoes do local de administracao	6	efeitos clinicamente importantes	Infusao interrompida e tratada com oxigenoterapia+hidrocortisona 100mg Iv e apos melhora dos sintomas reiniciou infusao.	0	0
201201002573	RJ	3	3				c50	c50	neoplasia maligna da mama	2	docetaxel	dor toracica	disturbios gerais e condicoes do local de administracao	6	efeitos clinicamente importantes	Infusao interrompida e tratada com difenidramina 25 mg Iv+hidrocortisona 100mg Iv e apos melhora dos sintomas reiniciou infusao	0	0
201202000606	RJ	3	3				c50	c50	neoplasia maligna da mama	2	docetaxel	dor toracica	disturbios gerais e condicoes do local de administracao	6	efeitos clinicamente importantes	Infusao interrompida e tratada com difenidramina 25 mg+hidrocortisona 300mg e apos melhora dos sintomas reiniciou a infusao.	0	0
201202000916	RJ	3	3				c50	c50	neoplasia maligna da mama	2	docetaxel	dor toracica	disturbios gerais e condicoes do local de administracao	6	efeitos clinicamente importantes	Infusao interrompida e tratada com hidrocortisona 300 mg e apos melhora dos sinais/sintomas reiniciou a infusao.	0	0
201202001136	RJ	3	3				c50	c50	neoplasia maligna da mama	2	docetaxel	dor toracica	disturbios gerais e condicoes do local de administracao	6	efeitos clinicamente importantes	Infusao interrompida e tratada com hidrocortisona 300 mg Iv e apos melhora dos sinais/sintomas reiniciou a infusao.	0	0
201202001158	RJ	3	3				c50	c50	neoplasia maligna da mama	2	docetaxel	dor toracica	disturbios gerais e condicoes do local de administracao	6	efeitos clinicamente importantes	Infusao interrompida e tratada com oxigenoterapia+hidrocortisona 300 mg e apos melhora dos sintomas reiniciou a infusao.	0	0
201202001377	RJ	3	3				c50	c50	neoplasia maligna da mama	2	docetaxel	dor toracica	disturbios gerais e condicoes do local de administracao	6	efeitos clinicamente importantes	Infusao interrompida e apos melhora dos sintomas reiniciou a infusao.	0	0
201202001473	RJ	3	3				c50	c50	neoplasia maligna da mama	2	docetaxel	dor toracica	disturbios gerais e condicoes do local de administracao	6	efeitos clinicamente importantes	Infusao interrompida e tratada com difenidramina 25 mg Iv+hidrocortisona 100 mg Iv e apos melhora reiniciou infusao.	0	0
201202001593	RJ	3	3				c50	c50	neoplasia maligna da mama	2	docetaxel	dor toracica	disturbios gerais e condicoes do local de administracao	6	efeitos clinicamente importantes	Infusao interrompida e tratada com hidrocortisona 200mgIv+difenidramina 25 mgIv e apos melhora das reacoes reiniciou a infusao.	0	0
201202002326	RJ	3	3				c50	c50	neoplasia maligna da mama	2	docetaxel	dor toracica	disturbios gerais e condicoes do local de administracao	6	efeitos clinicamente importantes	Infusao de txt interrompida e tratada c/ hidrocortisona 200 mg Iv+difenidramina 25 mg Iv e apos melhora reiniciou a infusao.	0	0
201202002414	RJ	3	3				c50	c50	neoplasia maligna da mama	2	docetaxel	dor toracica	disturbios gerais e condicoes do local de administracao	6	efeitos clinicamente importantes	Interrompeu infusao de txt e tratada com difenidramina 25 mg Iv+hidrocortisonan 100 mg Iv e apos melhora reiniciou infusao.	0	0
201202002616	RJ	3	3				c50	c50	neoplasia maligna da mama	2	docetaxel	dor toracica	disturbios gerais e condicoes do local de administracao	6	efeitos clinicamente importantes	tratada com difenidramina 50 mg Iv+hidrocortisona 100mg Iv+oxigenoterapia e apos melhora dos sinais/sintomas reiniciou infusao	0	0
201203002497	RJ	3	3				c50	c50	neoplasia maligna da mama	2	docetaxel	dor toracica	disturbios gerais e condicoes do local de administracao	6	efeitos clinicamente importantes	tratada com dipirona 1g Iv+hidrocortisona 200 mgIv+difenidramina 25 mg Iv, e apos melhora dos sintomas reiniciou a infusao.	0	0
201204000687	RJ	3	3				c50	c50	neoplasia maligna da mama	2	docetaxel	dor toracica	disturbios gerais e condicoes do local de administracao	6	efeitos clinicamente importantes	Infusao interrompida, e apos melhora melhora dos sinais/sintomas o medico assistente recomendou lentificacao da infusao .	0	0
201206004491	RJ	3	3				c50	c50	neoplasia maligna da mama	2	docetaxel	dor toracica	disturbios gerais e condicoes do local de administracao	6	efeitos clinicamente importantes	Infusao interrompida, tratada com hidrocortisona 200 mg Iv+oxigenoterapia e apos melhora dos sintomas reiniciou a infusao.	0	0
201206004545	RJ	3	3				c50	c50	neoplasia maligna da mama	2	docetaxel	dor toracica	disturbios gerais e condicoes do local de administracao	6	efeitos clinicamente importantes	Infusao interrompida e apos melhora dos sinais/sintomas reiniciou a infusao com docetaxel.	0	0
201206004591	RJ	3	3				c50	c50	neoplasia maligna da mama	2	docetaxel	dor toracica	disturbios gerais e condicoes do local de administracao	6	efeitos clinicamente importantes	Infusao interrompida, tratada e apos melhora dos sinais/sintomas reiniciou a infusao.	0	0
201206004656	RJ	3	3				c50	c50	neoplasia maligna da mama	2	docetaxel	dor toracica	disturbios gerais e condicoes do local de administracao	6	efeitos clinicamente importantes	Infusao interrompida e tratada com hidrocortisona 300 mg Iv e apos melhora dos sintomas reiniciou a infusao.	0	0
201207000301	RJ	3	3				c50	c50	neoplasia maligna da mama	2	docetaxel	dor toracica	disturbios gerais e condicoes do local de administracao	6	efeitos clinicamente importantes	Infusao interrompida, tratada com oxigenoterapia e apos melhora dos sinais/sintomas reiniciou a infusao.	0	0
201207000716	RJ	3	3				c50	c50	neoplasia maligna da mama	2	docetaxel	dor toracica	disturbios gerais e condicoes do local de administracao	6	efeitos clinicamente importantes	Infusao interrompida e tratada com captopril 25 mg vo+hidrocortisona 200 mg Iv, apos melhora dos sintomas reiniciou infusao.	0	0
201207000807	RJ	3	3				c50	c50	neoplasia maligna da mama	2	docetaxel	dor toracica	disturbios gerais e condicoes do local de administracao	6	efeitos clinicamente importantes	Infusao interrompida e tratada com hidrocortisona 500 mg Iv+difenidramina 25 mg Iv, apos melhora reiniciou infusao.	0	0
201207001200	RJ	3	3				c50	c50	neoplasia maligna da mama	2	docetaxel	dor toracica	disturbios gerais e condicoes do local de administracao	6	efeitos clinicamente importantes	Innfusao interrompida e apos melhora dos sinais/sintomas reiniciou a infusao.	0	0
201207001347	RJ	3	3				c50	c50	neoplasia maligna da mama	2	docetaxel	dor toracica	disturbios gerais e condicoes do local de administracao	6	efeitos clinicamente importantes	Infusao interrompida e apos melhora dos sinais/sintomas reiniciou a infusao.	0	0
201207002068	RJ	3	3				c50	c50	neoplasia maligna da mama	2	docetaxel	dor toracica	disturbios gerais e condicoes do local de administracao	6	efeitos clinicamente importantes	Infusao interrompida e tratada com hidrocortisona 100 mg Iv+difenidramina 25 mg+oxigenoterapia. apos melhora reiniciou infusao.	0	0
201207002085	RJ	3	3				c50	c50	neoplasia maligna da mama	2	docetaxel	dor toracica	disturbios gerais e condicoes do local de administracao	6	efeitos clinicamente importantes	Infusao interrompida e tratada com hidrocortisona 300 mg Iv e apos melhora dos sinais/sintomas reiniciou infusao	0	0
201207002368	RJ	3	3				c50	c50	neoplasia maligna da mama	2	docetaxel	dor toracica	disturbios gerais e condicoes do local de administracao	6	efeitos clinicamente importantes	Infusao interrompida e apos melhora dos sinais/sintomas o tratamento foi reiniciado.	0	0
201207002423	RJ	3	3				c50	c50	neoplasia maligna da mama	2	docetaxel	dor toracica	disturbios gerais e condicoes do local de administracao	6	efeitos clinicamente importantes	Infusao interrompida e administrada hidrocortisona 200 mg Iv, apos melhora dos sintomas reiniciou a infusao.	0	0
201207002816	RJ	3	3				c50	c50	neoplasia maligna da mama	2	docetaxel	dor toracica	disturbios gerais e condicoes do local de administracao	6	efeitos clinicamente importantes	Infusao interrompida e administrado difenidramina 25 mg Iv+dipirona Iv+ hidrocortisona 100 mg Iv, apos melhora reiniciou infusao	0	0
201207003308	RJ	3	3				c50	c50	neoplasia maligna da mama	2	docetaxel	dor toracica	disturbios gerais e condicoes do local de administracao	6	efeitos clinicamente importantes	Infusao interrompida e apos melhora dos sinais/sintomas reiniciou a infusao.	0	0
201207003555	RJ	3	3				c50	c50	neoplasia maligna da mama	2	docetaxel	dor toracica	disturbios gerais e condicoes do local de administracao	6	efeitos clinicamente importantes	Infusao interrompida e tratada com difenidramina 25 mg+oxigenoterapia, apos melhora reiniciou infusao de forma mais lenta .	0	0
201207003555	RJ	3	3				c50	c50	neoplasia maligna da mama	2	docetaxel	dor toracica	disturbios gerais e condicoes do local de administracao	6	efeitos clinicamente importantes	Infusao interrompida e tratada com difenidramina 25 mg+oxigenoterapia, apos melhora reiniciou infusao de forma mais lenta .	0	0
201207003613	RJ	3	3				c50	c50	neoplasia maligna da mama	2	docetaxel	dor toracica	disturbios gerais e condicoes do local de administracao	6	efeitos clinicamente importantes	Infusao interrompida e apos melhora dos sinais/sintomas reiniciou a infusao.	0	0
201207003895	RJ	3	3				c50	c50	neoplasia maligna da mama	2	docetaxel	dor toracica	disturbios gerais e condicoes do local de administracao	6	efeitos clinicamente importantes	Infusao interrompida e apos melhora dos sinais/sintomas reiniciou a infusao do docetaxel.	0	0
201207003924	RJ	3	3				c50	c50	neoplasia maligna da mama	2	docetaxel	dor toracica	disturbios gerais e condicoes do local de administracao	6	efeitos clinicamente importantes	Infusao interrompida e apos melhora dos sinais/sintomas reiniciou infusao com docetaxel.	0	0
201208000874	RJ	3	3				c50	c50	neoplasia maligna da mama	2	docetaxel	dor toracica	disturbios gerais e condicoes do local de administracao	6	efeitos clinicamente importantes	Infusao interrompida, e administrado hidrocortisona 300mg Iv+oxigenoterapia, apos melhora das reacoes reiniciou a infusao.	0	0
201208001051	RJ	3	3				c50	c50	neoplasia maligna da mama	2	docetaxel	dor toracica	disturbios gerais e condicoes do local de administracao	6	efeitos clinicamente importantes	Infusao interrompida e tratada com hidrocortisona 200 mg Iv+oxigenoterapia e apos melhora das reacoes reiniciou infusao.	0	0
201208001482	RJ	3	3				c50	c50	neoplasia maligna da mama	2	docetaxel	dor toracica	disturbios gerais e condicoes do local de administracao	6	efeitos clinicamente importantes	Infusao interrompida e apos melhora dos sinais/sintomas reiniciou a infusao com docetaxel.	0	0
201208003284	RJ	3	3				c50	c50	neoplasia maligna da mama	2	docetaxel	dor toracica	disturbios gerais e condicoes do local de administracao	6	efeitos clinicamente importantes	Infusao interrompida e tratada com hidrocortisona 300 mg Iv+oxigenoterapia,apos melhora dos sinais/sintomas reiniciou infusao.	0	0
201208003771	RJ	3	3				c50	c50	neoplasia maligna da mama	2	docetaxel	dor toracica	disturbios gerais e condicoes do local de administracao	6	efeitos clinicamente importantes	Infusao interrompida, tratada c/difenidramina 5 mgIv+hidrocortisona 200mg Iv+oxigenoterapia e apos melhora reiniciou a infusao.	0	0
201209000409	RJ	3	3				c50	c50	neoplasia maligna da mama	2	docetaxel	dor toracica	disturbios gerais e condicoes do local de administracao	6	efeitos clinicamente importantes	Infusao interrompida e apos melhora dos sinais/sintomas reiniciou a infusao com docetaxel.	0	0
201209000480	RJ	3	3				c50	c50	neoplasia maligna da mama	2	docetaxel	dor toracica	disturbios gerais e condicoes do local de administracao	6	efeitos clinicamente importantes	Infusao interrompida e tratada com oxigenoterapia e apos melhora dos sinais/sintomas reiniciou a administracao com docetaxel.	0	0
201209000481	RJ	3	3				c50	c50	neoplasia maligna da mama	2	docetaxel	dor toracica	disturbios gerais e condicoes do local de administracao	6	efeitos clinicamente importantes	Infusao interrompida e tratada com oxigenoterapia e apos melhora dos sinais/sintomas reiniciou a infusao com docetaxel.	0	0
201209000482	RJ	3	3				c50	c50	neoplasia maligna da mama	2	docetaxel	dor toracica	disturbios gerais e condicoes do local de administracao	6	efeitos clinicamente importantes	Infusao interrompida e administrado difenidramina 50 mg Iv+oxigenoterapia, e apos melhora do sinal/sintoma reiniciou a infusao.	0	0
201209000650	RJ	3	3				c50	c50	neoplasia maligna da mama	2	docetaxel	dor toracica	disturbios gerais e condicoes do local de administracao	6	efeitos clinicamente importantes	captopril 25 mg oral+difenidramina 25 mg Iv+(02 ap)furosemida 20 mg Iv+hidrocortisona 100 mg Iv.	0	0
201209002093	RJ	3	3				c50	c50	neoplasia maligna da mama	2	docetaxel	dor toracica	disturbios gerais e condicoes do local de administracao	6	efeitos clinicamente importantes	Infusao interrompida e apos melhora dos sinais/sintomas reiniciou a infusao as 12:55h com termino as 13:10h.	0	0
201209002200	RJ	3	3				c50	c50	neoplasia maligna da mama	2	docetaxel	dor toracica	disturbios gerais e condicoes do local de administracao	6	efeitos clinicamente importantes	Infusao interrompida e tratada com hidrocortisona 100 mg Iv e apos melhora dos sinais/sintomas reiniciou a administracao.	0	0
201209002268	RJ	3	3				c50	c50	neoplasia maligna da mama	2	docetaxel	dor toracica	disturbios gerais e condicoes do local de administracao	6	efeitos clinicamente importantes	Infusao interrompida, tratada com hidrocortisona 100 mgIv e apos melhora dos sinais/sintomas reiniciou a administracao com txt.	0	0
201209002829	RJ	3	3				c50	c50	neoplasia maligna da mama	2	docetaxel	dor toracica	disturbios gerais e condicoes do local de administracao	6	efeitos clinicamente importantes	Infusao interrompida e tratada com hidrocortisona Iv+oxigenoterapia, e apos melhora dos sinais/sintomas reiniciou a infusao	0	0
201209002879	RJ	3	3				c50	c50	neoplasia maligna da mama	2	docetaxel	dor toracica	disturbios gerais e condicoes do local de administracao	6	efeitos clinicamente importantes	Infusao interrompida e administrado dipirona Iv e apos melhora dos sintomas reiniciou a infusao com docetaxel.	0	0
201209003471	RJ	3	3				c50	c50	neoplasia maligna da mama	2	docetaxel	dor toracica	disturbios gerais e condicoes do local de administracao	6	efeitos clinicamente importantes	Infusao interrompida e apos melhora dos sinais/sintomas reiniciou a infusao com docetaxel.	0	0
201209003485	RJ	3	3				c50	c50	neoplasia maligna da mama	2	docetaxel	dor toracica	disturbios gerais e condicoes do local de administracao	6	efeitos clinicamente importantes	Infusao interrompida e tratada com hidrocortisona 200mg e apos melhora reiniciou infusao.	0	0
201209003527	RJ	3	3				c50	c50	neoplasia maligna da mama	2	docetaxel	dor toracica	disturbios gerais e condicoes do local de administracao	6	efeitos clinicamente importantes	foi tratada com difenidramina 25 mgIv, hidrocortisona 200 mgIv, dipirona 2 mgIv, apos melhora, reiniciou infusao.	0	0
201209003603	RJ	3	3				c50	c50	neoplasia maligna da mama	2	docetaxel	dor toracica	disturbios gerais e condicoes do local de administracao	6	efeitos clinicamente importantes	Infusao interrompida e tratada com oxigenoterapia e apos melhora dos sinais/sintomas reiniciou a infusao.	0	0
201209003681	RJ	3	3				c50	c50	neoplasia maligna da mama	2	docetaxel	dor toracica	disturbios gerais e condicoes do local de administracao	6	efeitos clinicamente importantes	txt interrompida + hidrocortisona - Iv; dipirona Iv; oxogenoterapia.	0	0
201209003964	RJ	3	3				c50	c50	neoplasia maligna da mama	2	docetaxel	dor toracica	disturbios gerais e condicoes do local de administracao	6	efeitos clinicamente importantes	Infusao interrompida e tratada com difenidramina 50 mg e apos melhora dos sintomas reiniciou a infusao com docetaxel.	0	0
201209003966	RJ	3	3				c50	c50	neoplasia maligna da mama	2	docetaxel	dor toracica	disturbios gerais e condicoes do local de administracao	6	efeitos clinicamente importantes	Infusao interrompida e tratada com hidrocortisona 300 mg Iv+oxigenoterapia e com a melhora dos sintomas reiniciou a infusao.	0	0
201210000120	RJ	3	3				c50	c50	neoplasia maligna da mama	2	docetaxel	dor toracica	disturbios gerais e condicoes do local de administracao	6	efeitos clinicamente importantes	Infusao interrompida e tratada com oxigenoterapia e logo apos reiniciou infusao com taxotere.	0	0
201210000292	RJ	3	3				c50	c50	neoplasia maligna da mama	2	docetaxel	dor toracica	disturbios gerais e condicoes do local de administracao	6	efeitos clinicamente importantes	oxigenoterapia e hidrocortisona 200 mg - intravenosa	0	0
201210000425	RJ	3	3				c50	c50	neoplasia maligna da mama	2	docetaxel	dor toracica	disturbios gerais e condicoes do local de administracao	6	efeitos clinicamente importantes	oxigenoterapia; captopril 25 mg - sc	0	0
201210000876	RJ	3	3				c50	c50	neoplasia maligna da mama	2	docetaxel	dor toracica	disturbios gerais e condicoes do local de administracao	6	efeitos clinicamente importantes		0	0
201210001186	RJ	3	3				c50	c50	neoplasia maligna da mama	2	docetaxel	dor toracica	disturbios gerais e condicoes do local de administracao	6	efeitos clinicamente importantes	hidrocortisona 300 mg Iv + oxigenoterapia	0	0
201210001607	RJ	3	3				c50	c50	neoplasia maligna da mama	2	docetaxel	dor toracica	disturbios gerais e condicoes do local de administracao	6	efeitos clinicamente importantes	hidrocortizona 300 mg Iv + oxigenoterapia.	0	0
201210001866	RJ	3	3				c50	c50	neoplasia maligna da mama	2	docetaxel	dor toracica	disturbios gerais e condicoes do local de administracao	6	efeitos clinicamente importantes	Infusao interrompida e tratada com 300 mg Iv+oxigenoterapia e apos melhora dos sinais/sintomas reiniciou a infusao com docetaxel	0	0
201210002056	RJ	3	3				c50	c50	neoplasia maligna da mama	2	docetaxel	dor toracica	disturbios gerais e condicoes do local de administracao	6	efeitos clinicamente importantes	difenidramina 25 mg Iv + hidrocortisona 100 mg Iv	0	0
201210002493	RJ	3	3				c50	c50	neoplasia maligna da mama	2	docetaxel	dor toracica	disturbios gerais e condicoes do local de administracao	6	efeitos clinicamente importantes	difenidramina 25mg Iv+ hidrocortisona 200 mg Iv+ dipirona Iv	0	0
201210002901	RJ	3	3				c50	c50	neoplasia maligna da mama	2	docetaxel	dor toracica	disturbios gerais e condicoes do local de administracao	6	efeitos clinicamente importantes		0	0
201210003251	RJ	3	3				c50	c50	neoplasia maligna da mama	2	docetaxel	dor toracica	disturbios gerais e condicoes do local de administracao	6	efeitos clinicamente importantes	captopril 25 mg vo + hidrocortisona 200 mg Iv.	0	0
201210003271	RJ	3	3				c50	c50	neoplasia maligna da mama	2	docetaxel	dor toracica	disturbios musculoesqueleticos e do tecido conjuntivo	6	efeitos clinicamente importantes	difenidramina 25 mg Iv + hidrocortisona 500 mg Iv + ranitidina 50 mg Iv + nebulizacao com sf 0,9% e fenoterol + oxigenoterapia.	0	0
201210003511	RJ	3	3				c50	c50	neoplasia maligna da mama	2	docetaxel	dor toracica	disturbios gerais e condicoes do local de administracao	6	efeitos clinicamente importantes	dexametasona 20 mg + hidrocortisona 200 mg Iv + oxigenoterapia.	0	0
201210003969	RJ	3	3				c50	c50	neoplasia maligna da mama	2	docetaxel	dor toracica	disturbios gerais e condicoes do local de administracao	6	efeitos clinicamente importantes	interrupcao da infusao ate a melhora dos sintomas	0	0
201211001029	RJ	3	2				c50	c50	neoplasia maligna da mama	2	docetaxel	dor toracica	disturbios gerais e condicoes do local de administracao	6	efeitos clinicamente importantes	hidrocortisona 200 mg Iv + oxigenoterapia.	0	0
201211001041	RJ	3	2				c50	c50	neoplasia maligna da mama	2	docetaxel	dor toracica	disturbios gerais e condicoes do local de administracao	6	efeitos clinicamente importantes	dipirona ¿ Iv.	0	0
201211001456	RJ	3	2				c50	c50	neoplasia maligna da mama	2	docetaxel	dor toracica	disturbios gerais e condicoes do local de administracao	6	efeitos clinicamente importantes	hidrocortisona 200 mg ¿ Iv	0	0
201211001458	RJ	3	2				c50	c50	neoplasia maligna da mama	2	docetaxel	dor toracica	disturbios gerais e condicoes do local de administracao	6	efeitos clinicamente importantes	Infusao interrompida e apos melhora dos sinais/sintomas reiniciou infusao com docetaxel.	0	0
201211002612	RJ	3	2				c50	c50	neoplasia maligna da mama	2	docetaxel	dor toracica	disturbios gerais e condicoes do local de administracao	6	efeitos clinicamente importantes	Infusao interrompida e tratada com hidrocortisona 500 mg Iv+difenidramina 25 mg Iv, apos melhora reiniciou infusao com docetaxel	0	0
201211003167	RJ	3	2				c50	c50	neoplasia maligna da mama	2	docetaxel	dor toracica	disturbios gerais e condicoes do local de administracao	6	efeitos clinicamente importantes	Infusao interrompida e administrado hidrocortisona 300 mg Iv, apos melhora reiniciou a administracao do docetaxel.	0	0
201211003233	RJ	3	2				c50	c50	neoplasia maligna da mama	2	docetaxel	dor toracica	disturbios gerais e condicoes do local de administracao	6	efeitos clinicamente importantes	tratada com oxigenoterapia, hidrocortisona 300 mg Iv e ranitidina 50 mg Iv, apos melhora reiniciou a infusao.	0	0
201211003249	RJ	3	2				c50	c50	neoplasia maligna da mama	2	docetaxel	dor toracica	disturbios gerais e condicoes do local de administracao	6	efeitos clinicamente importantes	Infusao interrompida e tratada com oxigenoterapia e hidrocortisona 300 mg Iv e apos melhora dos sintomas reiniciou a infusao	0	0
201211003410	RJ	3	2				c50	c50	neoplasia maligna da mama	2	docetaxel	dor toracica	disturbios gerais e condicoes do local de administracao	6	efeitos clinicamente importantes	Infusao interrompida e tratada com hidrocortisona 100 mg Iv e apos melhora reiniciou infusao com docetaxel.	0	0
201211003855	RJ	3	2				c50	c50	neoplasia maligna da mama	2	docetaxel	dor toracica	disturbios gerais e condicoes do local de administracao	6	efeitos clinicamente importantes	hidrocortisona 500 mg Iv + difenidramina 25 mg Iv + dipirona Iv.	0	0
201212000334	RJ	3	2				c50	c50	neoplasia maligna da mama	2	docetaxel	dor toracica	disturbios gerais e condicoes do local de administracao	6	efeitos clinicamente importantes	tratada com captopril 25 mg sub-lingual+hidrocortisona 500 mgIv+oxigenoterapia, apos melhora o uso da medicacao foi suspenso.	0	0
201212002262	RJ	3	2				c50	c50	neoplasia maligna da mama	2	docetaxel	dor toracica	disturbios gerais e condicoes do local de administracao	6	efeitos clinicamente importantes		0	0
201301002636	RJ	3	4				c50	c50	neoplasia maligna da mama	2	docetaxel	dor toracica	disturbios gerais e condicoes do local de administracao	6	efeitos clinicamente importantes	Infusao interrompida e tratada com difenidramina 25 mg Iv+hidrocortisona 500 mg Iv e apos melhora reiniciou a infusao.	0	0
201302000276	RJ	3	4				c50	c50	neoplasia maligna da mama	2	docetaxel	dor toracica	disturbios gerais e condicoes do local de administracao	6	efeitos clinicamente importantes	Infusao interrompida, tratada e apos melhora dos sinais/sintomas reiniciou a infusao.	0	0
201302000323	RJ	3	4				c50	c50	neoplasia maligna da mama	2	docetaxel	dor toracica	disturbios gerais e condicoes do local de administracao	6	efeitos clinicamente importantes	Infusao interrompida, e apos melhora dos sinais/sintomas reiniciou a infusao.	0	0
201302001412	RJ	3	4				c50	c50	neoplasia maligna da mama	2	docetaxel	dor toracica	disturbios gerais e condicoes do local de administracao	6	efeitos clinicamente importantes	Infusao interrompida e tratada com oxigenoterapia e apos melhora dos sinais/sintomas reiniciou a infusao.	0	0
201302001791	RJ	3	4				c50	c50	neoplasia maligna da mama	2	docetaxel	dor toracica	disturbios gerais e condicoes do local de administracao	6	efeitos clinicamente importantes	tratada com difenidramina 100 mgIv+hidrocortisona 100 mgIv+oxigenoterapia, apos melhora reiniciou a infusao.	0	0
201302002270	RJ	3	4				c50	c50	neoplasia maligna da mama	2	docetaxel	dor toracica	disturbios gerais e condicoes do local de administracao	6	efeitos clinicamente importantes	Infusao interrompida e administrado hidrocortisona 300 mgIv, apos melhora dos sintomas reiniciou a infusao.	0	0
201302002293	RJ	3	4				c50	c50	neoplasia maligna da mama	2	docetaxel	dor toracica	disturbios gerais e condicoes do local de administracao	6	efeitos clinicamente importantes	tratada com difenidramina 25 mg Iv+ dipirona 1gIv+hidrocortisona 100 mg Iv+oxigenoterapia.	0	0
201302002542	RJ	3	4				c50	c50	neoplasia maligna da mama	2	docetaxel	dor toracica	disturbios gerais e condicoes do local de administracao	6	efeitos clinicamente importantes	tratada com hidrocortisona 200 mg Iv+ prometazina vo +oxigenoterapia, apos melhora dos sintomas reiniciou infusao.	0	0
201302002797	RJ	3	4				c50	c50	neoplasia maligna da mama	2	docetaxel	dor toracica	disturbios gerais e condicoes do local de administracao	6	efeitos clinicamente importantes	tratada com dipirona Iv+hidrocortisona 100 mg Iv+oxigenoterapia, apos melhora dos sintomas reiniciou infusao.	0	0
201303000468	RJ	3	4				c50	c50	neoplasia maligna da mama	2	docetaxel	dor toracica	disturbios gerais e condicoes do local de administracao	6	efeitos clinicamente importantes	Infusao interrompida e tratada com oxigenoterapia e com a melhora dos sinais/sintomas reiniciou a infusao.	0	0
201303000547	RJ	3	4				c50	c50	neoplasia maligna da mama	2	docetaxel	dor toracica	disturbios gerais e condicoes do local de administracao	6	efeitos clinicamente importantes	Infusao interrompida, tratada com prometazina 25 mg oral e apos melhora dos sinais/sintomas reiniciou a infusao.	0	0
201303000719	RJ	3	4				c50	c50	neoplasia maligna da mama	2	docetaxel	dor toracica	disturbios gerais e condicoes do local de administracao	6	efeitos clinicamente importantes	Infusao interrompida e com a melhora dos sinais/sintomas reinicio a infusao.	0	0
201303000770	RJ	3	4				c50	c50	neoplasia maligna da mama	2	docetaxel	dor toracica	disturbios gerais e condicoes do local de administracao	6	efeitos clinicamente importantes	Infusao interrompida e tratada com hidrocortisona 200 mg Iv e apos melhora dos sinais/sintomas reiniciou a infusao.	0	0
201303001044	RJ	3	4				c50	c50	neoplasia maligna da mama	2	docetaxel	dor toracica	disturbios musculoesqueleticos e do tecido conjuntivo	6	efeitos clinicamente importantes	Infusao interrompida e tratada com dipirona Iv e com a melhora dos sinais/sintomas reiniciou a infusao.	0	0
201303001204	RJ	3	4				c50	c50	neoplasia maligna da mama	2	docetaxel	dor toracica	disturbios gerais e condicoes do local de administracao	6	efeitos clinicamente importantes	Infusao interrompida e tratada com hidrocortisona 300 mg Iv, apos melhora dos sinais/sintomas reiniciou a infusao.	0	0
201303001375	RJ	3	4				c50	c50	neoplasia maligna da mama	2	docetaxel	dor toracica	disturbios gerais e condicoes do local de administracao	6	efeitos clinicamente importantes	1º evento: oxigenoterapia - 2º evento: hidrocortisona 200 mg Iv.	0	0
201303001892	RJ	3	4				c50	c50	neoplasia maligna da mama	2	docetaxel	dor toracica	disturbios gerais e condicoes do local de administracao	6	efeitos clinicamente importantes	Infusao interrompida e tratada com captopril 25 mg sl+furosemida 40 mg+morfina 10 mgIv+oxigenoterapia	0	0
201303002169	RJ	3	4				c50	c50	neoplasia maligna da mama	2	docetaxel	dor toracica	disturbios gerais e condicoes do local de administracao	6	efeitos clinicamente importantes	Infusao interrompida e com a melhora dos sinais/sintomas reiniciou a infusao.	0	0
201303002303	RJ	3	4				c50	c50	neoplasia maligna da mama	2	docetaxel	dor toracica	disturbios gerais e condicoes do local de administracao	6	efeitos clinicamente importantes	Infusaointerrompida e tratada com hidrocortisona 300 mg Iv, apos melhora dos sinais/sintomas reiniciou infusao.	0	0
201303002716	RJ	3	4				c50	c50	neoplasia maligna da mama	2	docetaxel	dor toracica	disturbios musculoesqueleticos e do tecido conjuntivo	6	efeitos clinicamente importantes		0	0
201303002716	RJ	3	4				c50	c50	neoplasia maligna da mama	2	docetaxel	dor toracica	disturbios gerais e condicoes do local de administracao	6	efeitos clinicamente importantes		0	0
201303002984	RJ	3	4				c50	c50	neoplasia maligna da mama	2	docetaxel	dor toracica	disturbios gerais e condicoes do local de administracao	6	efeitos clinicamente importantes	tratada com dipirona 1000mgIv+hidrocortisona 300 mgIv+oxigenoterapia, apos melhora dos sinais/sintomas reiniciou a infusao.	0	0
201303003006	RJ	3	4				c50	c50	neoplasia maligna da mama	2	docetaxel	dor toracica	disturbios gerais e condicoes do local de administracao	6	efeitos clinicamente importantes	tratada com hidrocortisona 200 mg Iv+nebulizacao com ipratropio e fenoterol. a infusao foi suspensa.	0	0
201303003163	RJ	3	4				c50	c50	neoplasia maligna da mama	2	docetaxel	dor toracica	disturbios gerais e condicoes do local de administracao	6	efeitos clinicamente importantes	Infusao interrompida e com a melhora dos sinais/sintomas reiniciou a infusao.	0	0
201303003234	RJ	3	4				c50	c50	neoplasia maligna da mama	2	docetaxel	dor toracica	disturbios gerais e condicoes do local de administracao	6	efeitos clinicamente importantes	Infusao interrompida e tratada com prometazina 25 mg, e com a melhora dos sinais/sintomas reiniciou a infusao.	0	0
201303003379	RJ	3	4				c50	c50	neoplasia maligna da mama	2	docetaxel	dor toracica	disturbios gerais e condicoes do local de administracao	6	efeitos clinicamente importantes	Infusao interrompida e tratada com hidrocortisona 250 mg +oxigenoterapia e com a melhora dos sinais/sintomas reiniciou infusao.	0	0
201303003408	RJ	3	4				c50	c50	neoplasia maligna da mama	2	docetaxel	dor toracica	disturbios gerais e condicoes do local de administracao	6	efeitos clinicamente importantes	Infusao interrompida, tratada com hidrocortisona 200 mgIv+oxigenoterapia, apos melhora dos sinais/sintomas. reiniciou infusao.	0	0
201303003596	RJ	3	4				c50	c50	neoplasia maligna da mama	2	docetaxel	dor toracica	disturbios gerais e condicoes do local de administracao	6	efeitos clinicamente importantes	Infusao interrompida e tratada com difenidramina 25 mg Iv+dipirona 4 mlIv, apos melhora dos sinais/sintomas reiniciou infusao.	0	0
201303003635	RJ	3	4				c50	c50	neoplasia maligna da mama	2	docetaxel	dor toracica	disturbios gerais e condicoes do local de administracao	6	efeitos clinicamente importantes	Infusao interrompida, tratada com difenidramina 25 mg+oxigenoterapia, e com a melhora dos sinais/sintomas reiniciou infusao.	0	0
201303003635	RJ	3	4				c50	c50	neoplasia maligna da mama	2	docetaxel	dor toracica	disturbios gerais e condicoes do local de administracao	6	efeitos clinicamente importantes	Infusao interrompida, tratada com difenidramina 25 mg+oxigenoterapia, e com a melhora dos sinais/sintomas reiniciou infusao.	0	0
201303003722	RJ	3	4				c50	c50	neoplasia maligna da mama	2	docetaxel	dor toracica	disturbios musculoesqueleticos e do tecido conjuntivo	6	efeitos clinicamente importantes	Infusao interrompida e tratada com prometazina 25 mg (oral), e com a melhora dos sinais/sintomas reiniciou a infusao.	0	0
201303003722	RJ	3	4				c50	c50	neoplasia maligna da mama	2	docetaxel	dor toracica	disturbios gerais e condicoes do local de administracao	6	efeitos clinicamente importantes	Infusao interrompida e tratada com prometazina 25 mg (oral), e com a melhora dos sinais/sintomas reiniciou a infusao.	0	0
201303003815	RJ	3	4				c50	c50	neoplasia maligna da mama	2	docetaxel	dor toracica	disturbios gerais e condicoes do local de administracao	6	efeitos clinicamente importantes	Infusao interrompida e tratada com prometazina 25 mg oral+oxigenoterapia e com a melhora dos sinais/sintomas reiniciou infusao.	0	0
201304000449	RJ	3	4				c50	c50	neoplasia maligna da mama	2	docetaxel	dor toracica	disturbios gerais e condicoes do local de administracao	6	efeitos clinicamente importantes	Infusao interrompida e tratada com hidrocortisona 200 mg+oxigenoterapia, e com a melhora dos sinais/sintomas reiniciou infusao.	0	0
201304000489	RJ	3	4				c50	c50	neoplasia maligna da mama	2	docetaxel	dor toracica	disturbios gerais e condicoes do local de administracao	6	efeitos clinicamente importantes	apos 1º evento: hidrocortisona 200mg Iv+morfina 3mg sc; apos 2º evento: difenidramina 25 mg Iv.	0	0
201304000489	RJ	3	4				c50	c50	neoplasia maligna da mama	2	docetaxel	dor toracica	disturbios gerais e condicoes do local de administracao	6	efeitos clinicamente importantes	apos 1º evento: hidrocortisona 200mg Iv+morfina 3mg sc; apos 2º evento: difenidramina 25 mg Iv.	0	0
201304000654	RJ	3	4				c50	c50	neoplasia maligna da mama	2	docetaxel	dor toracica	disturbios musculoesqueleticos e do tecido conjuntivo	6	efeitos clinicamente importantes	tratada com prometazina 25 mg vo.	0	0
201304000654	RJ	3	4				c50	c50	neoplasia maligna da mama	2	docetaxel	dor toracica	disturbios gerais e condicoes do local de administracao	6	efeitos clinicamente importantes	tratada com prometazina 25 mg vo.	0	0
201304000664	RJ	3	4				c50	c50	neoplasia maligna da mama	2	docetaxel	dor toracica	disturbios gerais e condicoes do local de administracao	6	efeitos clinicamente importantes	nfusao interrompida e tratada com dipirona 1gIv+oxigenoterapia, e com a melhora dos sinais/sintomas reiniciou a infusao.	0	0
201304001271	RJ	3	4				c50	c50	neoplasia maligna da mama	2	docetaxel	dor toracica	disturbios gerais e condicoes do local de administracao	6	efeitos clinicamente importantes	tratada com difenidramina 50 mgIv+hidrocortisona 300 mgIv+oxigenoterapia e com a melhora dos sinais/sintomas reiniciou infusao.	0	0
201304002368	RJ	3	4			5	c50	c50	neoplasia maligna da mama	2	docetaxel	dor toracica	disturbios gerais e condicoes do local de administracao	6	efeitos clinicamente importantes	Infusao interrompida e com a melhora do sintoma reiniciou com recomendacao de reducao da velocidade de infusao.	0	0
201304002516	RJ	3	4			5	c50	c50	neoplasia maligna da mama	2	docetaxel	dor toracica	disturbios gerais e condicoes do local de administracao	6	efeitos clinicamente importantes	Infusao interrompida e com a melhora dos sintomas reiniciou a infusao.	0	0
201304002765	RJ	3	4			5	c50	c50	neoplasia maligna da mama	2	docetaxel	dor toracica	disturbios musculoesqueleticos e do tecido conjuntivo	6	efeitos clinicamente importantes	Infusao interrompida e tratada com difenidramina 50 mgIv e com a melhora dos sinais/sintomas reiniciou a infusao.	0	0
201305001942	RJ	3	4			5	c50	c50	neoplasia maligna da mama	2	docetaxel	dor toracica	disturbios gerais e condicoes do local de administracao	6	efeitos clinicamente importantes	Infusao interrompida e com a melhora dos sintomas reiniciou a infusao.	0	0
201305002175	RJ	3	4			5	c50	c50	neoplasia maligna da mama	2	docetaxel	dor toracica	disturbios gerais e condicoes do local de administracao	6	efeitos clinicamente importantes	Infusao interrompida e com a melhora dos sinais/sintomas reiniciou a infusao.	0	0
201305002301	RJ	3	4			5	c50	c50	neoplasia maligna da mama	2	docetaxel	dor toracica	disturbios gerais e condicoes do local de administracao	6	efeitos clinicamente importantes	Infusao interrompida e com a melhora do sintoma reiniciou a infusao.	0	0
201305002328	RJ	3	4			5	c50	c50	neoplasia maligna da mama	2	docetaxel	dor toracica	disturbios gerais e condicoes do local de administracao	6	efeitos clinicamente importantes	Infusao interrompida e com a melhora dos sinais/sintomas reiniciou a infusao.	0	0
201305003002	RJ	3	4			5	c50	c50	neoplasia maligna da mama	2	docetaxel	dor toracica	disturbios gerais e condicoes do local de administracao	6	efeitos clinicamente importantes	tratada com hidrocortisona 500 mgIv+captopril sublingual 25 mg+oxigenoterapia e com a melhora reiniciou a infusao.	0	0
201305003175	RJ	3	4			5	c50	c50	neoplasia maligna da mama	2	docetaxel	dor toracica	disturbios gerais e condicoes do local de administracao	6	efeitos clinicamente importantes	Infusao interrompida e com a melhora do sintoma reiniciou a infusao.	0	0
201305003184	RJ	3	4			5	c50	c50	neoplasia maligna da mama	2	docetaxel	dor toracica	disturbios gerais e condicoes do local de administracao	6	efeitos clinicamente importantes	Infusao interrompida e administrado difenidramina 50 mgIv+oxigenoterapia. Infusao suspenso 2 vezes com retorno do tratamento.	0	0
201305003231	RJ	3	4			5	c50	c50	neoplasia maligna da mama	2	docetaxel	dor toracica	disturbios gerais e condicoes do local de administracao	6	efeitos clinicamente importantes	Infusao interrompida e com a melhora do sintoma reiniciou a infusao.	0	0
201305003414	RJ	3	4			5	c50	c50	neoplasia maligna da mama	2	docetaxel	dor toracica	disturbios gerais e condicoes do local de administracao	6	efeitos clinicamente importantes	Infusao interrompida e tratada com dipirona 4 mlIv+oxigenoterapia e com a melhora dos sinais/sintomas reiniciou infusao.	0	0
201305003746	RJ	3	4			5	c50	c50	neoplasia maligna da mama	2	docetaxel	dor toracica	disturbios gerais e condicoes do local de administracao	6	efeitos clinicamente importantes		0	0
201305003867	RJ	3	4			5	c50	c50	neoplasia maligna da mama	2	docetaxel	dor toracica	disturbios gerais e condicoes do local de administracao	6	efeitos clinicamente importantes	Infusao interrompida e tratada com hidrocortisona 100 mgIv + oxigenoterapia, apos melhora dos sinais/sintomas reiniciou infusao	0	0
201305004358	RJ	3	4			5	c50	c50	neoplasia maligna da mama	2	docetaxel	dor toracica	disturbios gerais e condicoes do local de administracao	6	efeitos clinicamente importantes	Infusao interrompida e tratada com difenidramina 50 mg Iv e com a melhora dos sinais/sintomas reiniciou a infusao.	0	0
201306000363	RJ	3	4			5	c50	c50	neoplasia maligna da mama	2	docetaxel	dor toracica	disturbios gerais e condicoes do local de administracao	6	efeitos clinicamente importantes	tratada com difenidramina 50 mg Iv+hidrocortisona 200 mg Iv+ oxigenoterapia, apos melhora reiniciou a infusao.	0	0
201306000483	RJ	3	4			5	c50	c50	neoplasia maligna da mama	2	docetaxel	dor toracica	disturbios gerais e condicoes do local de administracao	6	efeitos clinicamente importantes	Infusao interrompida e tratada com hidrocortisona 100 mg Iv e com a melhora dos sinais/sntomas reiniciou a infusao.	0	0
201306000559	RJ	3	4			5	c50	c50	neoplasia maligna da mama	2	docetaxel	dor toracica	disturbios gerais e condicoes do local de administracao	6	efeitos clinicamente importantes	Infusao interrompida e tratada com hidrocortisona 300 mg Iv+oxigenoterapia e com a melhora dos sinais/sintomas reiniciou infusao	0	0
201306001408	RJ	3	4			5	c50	c50	neoplasia maligna da mama	2	docetaxel	dor toracica	disturbios gerais e condicoes do local de administracao	6	efeitos clinicamente importantes	Infusao interrompida, e com a melhora dos sinais/sintomas reiniciou a infusao.	0	0
201306001460	RJ	3	4			5	c50	c50	neoplasia maligna da mama	2	docetaxel	dor toracica	disturbios gerais e condicoes do local de administracao	6	efeitos clinicamente importantes	Infusao interrompida e tratada com dipirona 1gIv + oxigenoterapia, e com a melhora dos sinais/sintomas reiniciou a infusao.	0	0
201306002174	RJ	3	4			5	c50	c50	neoplasia maligna da mama	2	docetaxel	dor toracica	disturbios gerais e condicoes do local de administracao	6	efeitos clinicamente importantes	Infusao interrompida e tratada com hidrocortisona 200 mg Iv e com a melhora dos sinais/sintomas reiniciou a infusao.	0	0
201306002283	RJ	3	4			5	c50	c50	neoplasia maligna da mama	2	docetaxel	dor toracica	disturbios gerais e condicoes do local de administracao	6	efeitos clinicamente importantes	Infusao interrompida, tratada e com a melhora dos sinais/sintomas reiniciou a infusao.	0	0
201307000556	RJ	3	4			5	c50	c50	neoplasia maligna da mama	2	docetaxel	dor toracica	disturbios gerais e condicoes do local de administracao	6	efeitos clinicamente importantes	Infusao interrompida e com a melhora dos sinais/sintomas reiniciou a infusao.	0	0
201307001315	RJ	3	4			5	c50	c50	neoplasia maligna da mama	2	docetaxel	dor toracica	disturbios gerais e condicoes do local de administracao	6	efeitos clinicamente importantes	Infusao interrompida e tratada com hidrocortisona 300 mg + oxigenoterapia, apos melhora dos sinais/sintomas reiniciou a infusao.	0	0
201307001331	RJ	3	4			5	c50	c50	neoplasia maligna da mama	2	docetaxel	dor toracica	disturbios musculoesqueleticos e do tecido conjuntivo	6	efeitos clinicamente importantes	Infusao interrompida e tratada com dipirona 1g Iv+ hidrocortisona 200 mg Iv, apos melhora dos sinais/sintomas reiniciou infusao	0	0
201307001705	RJ	3	4			5	c50	c50	neoplasia maligna da mama	2	docetaxel	dor toracica	disturbios gerais e condicoes do local de administracao	6	efeitos clinicamente importantes	Infusao interrompida e tratada com hidrocortisona 200 mg Iv e com a melhora dos sinais/sintomas reiniciou a infusao.	0	0
201307001761	RJ	3	4			5	c50	c50	neoplasia maligna da mama	2	docetaxel	dor toracica	disturbios gerais e condicoes do local de administracao	6	efeitos clinicamente importantes	Infusao interrompida e tratada com hidrocortisona 100 mg Iv+oxigenoterapia, apos melhora dos sinais/sintomas reiniciou infusao.	0	0
201307001782	RJ	3	4			5	c50	c50	neoplasia maligna da mama	2	docetaxel	dor toracica	disturbios gerais e condicoes do local de administracao	6	efeitos clinicamente importantes	Infusao interrompida e tratada com hidrocortisona 200 mg Iv+dipirona 1gIv, apos melhora dos sinais/sintomas reiniciou infusao.	0	0
201307002197	RJ	3	4			5	c50	c50	neoplasia maligna da mama	2	docetaxel	dor toracica	disturbios gerais e condicoes do local de administracao	6	efeitos clinicamente importantes	1º:hidrocortisona300mgIv+dipirona1gIv. 2º trat:hidrocortisona500mgIv+difenidramina50mgIv+ ipratroprio+oxigenoterapia.	0	0
201307002468	RJ	3	4			5	c50	c50	neoplasia maligna da mama	2	docetaxel	dor toracica	disturbios gerais e condicoes do local de administracao	6	efeitos clinicamente importantes	Infusao interrompida e tratada com hidrocortisona 500 mgIv+prometazina 25 mgIv. apos melhora reiniciou a infusao.	0	0
201307003455	RJ	3	4			5	c50	c50	neoplasia maligna da mama	2	docetaxel	dor toracica	disturbios gerais e condicoes do local de administracao	6	efeitos clinicamente importantes	Infusao interrompida e tratada com oxigenoterapia, e com a melhora dos sintomas reiniciou a infusao.	0	0
201308003982	RJ	3	4			5	c50	c50	neoplasia maligna da mama	2	docetaxel	dor toracica	disturbios gerais e condicoes do local de administracao	6	efeitos clinicamente importantes	Infusao interrompida e tratada com tramadol 50 mg Iv e com a melhora dos sinais/sintomas reiniciou a infusao.	0	0
201309000394	RJ	3	4			5	c50	c50	neoplasia maligna da mama	2	docetaxel	dor toracica	disturbios musculoesqueleticos e do tecido conjuntivo	6	efeitos clinicamente importantes	Infusao interrompida e tratada com difenidramina 25 mg Iv+hidrocortisona 300 mg, apos melhora dos sinais reiniciou a infusao.	0	0
201309000394	RJ	3	4			5	c50	c50	neoplasia maligna da mama	2	docetaxel	dor toracica	disturbios gerais e condicoes do local de administracao	6	efeitos clinicamente importantes	Infusao interrompida e tratada com difenidramina 25 mg Iv+hidrocortisona 300 mg, apos melhora dos sinais reiniciou a infusao.	0	0
201309002569	RJ	3	4			5	c50	c50	neoplasia maligna da mama	2	docetaxel	dor toracica	disturbios gerais e condicoes do local de administracao	6	efeitos clinicamente importantes	dipirona1gIv+hidrocortisona 300 mgIv+oxigenoterapia+captopril 25mg vo+ ecg + encaminhamento ao spa.	0	0
201309003504	RJ	3	4			5	c50	c50	neoplasia maligna da mama	2	docetaxel	dor toracica	disturbios gerais e condicoes do local de administracao	6	efeitos clinicamente importantes	Infusao interrompida e com a melhora dos sintomas reiniciou a infusao.	0	0
201309003513	RJ	3	4			5	c50	c50	neoplasia maligna da mama	2	docetaxel	dor toracica	disturbios gerais e condicoes do local de administracao	6	efeitos clinicamente importantes	oxigenoterapia, e com a melhora dos sinais/sintomas reiniciou infusao.	0	0
201309003570	RJ	3	4			5	c50	c50	neoplasia maligna da mama	2	docetaxel	dor toracica	disturbios gerais e condicoes do local de administracao	6	efeitos clinicamente importantes	Infusao interrompida e tratada com hidrocortisona 100mg Iv e com a melhora do sintoma/sinal reiniciou a infusao.	0	0
201309003801	RJ	3	4			5	c50	c50	neoplasia maligna da mama	2	docetaxel	dor toracica	disturbios gerais e condicoes do local de administracao	6	efeitos clinicamente importantes	Infusao interrompida e tratada com soro glicosado 5% 500 ml eve nacl 20%-1 ampola no soro. apos melhora reiniciou infusao.	0	0
201309003936	RJ	3	4			5	c50	c50	neoplasia maligna da mama	2	docetaxel	dor toracica	disturbios gerais e condicoes do local de administracao	6	efeitos clinicamente importantes	tratada com difenidramina 50 mgIv+hidrocortisona 100 mg Iv+oxigenoterapia, apos melhora dos sintomas reiniciou a infusao.	0	0
201309004224	RJ	3	4			5	c50	c50	neoplasia maligna da mama	2	docetaxel	dor toracica	disturbios gerais e condicoes do local de administracao	6	efeitos clinicamente importantes	Infusao interrompida e com a melhora dos sinais/sintomas reiniciou a infusao.	0	0
201310000056	RJ	3	4			5	c50	c50	neoplasia maligna da mama	2	docetaxel	dor toracica	disturbios gerais e condicoes do local de administracao	6	efeitos clinicamente importantes	Infusao interrompida e com a melhora dos sinais/sintomas reiniciou a infusao.	0	0
201310000313	RJ	3	4			5	c50	c50	neoplasia maligna da mama	2	docetaxel	dor toracica	disturbios gerais e condicoes do local de administracao	6	efeitos clinicamente importantes	Infusao interrompida e com a melhora dos sintomas reiniciou tratamento.	0	0
201311001500	RJ	3	4			5	c50	c50	neoplasia maligna da mama	2	docetaxel	dor toracica	disturbios gerais e condicoes do local de administracao	6	efeitos clinicamente importantes	Infusao interrompida e com a melhora dos sinais/sintomas reiniciou infusao.	0	0
201311001537	RJ	3	4			5	c50	c50	neoplasia maligna da mama	2	docetaxel	dor toracica	disturbios gerais e condicoes do local de administracao	6	efeitos clinicamente importantes	Infusao interrompida e com a melhora dos sinais/sintomas reiniciou infusao.	0	0
201311001587	RJ	3	4			5	c50	c50	neoplasia maligna da mama	2	docetaxel	dor toracica	disturbios gerais e condicoes do local de administracao	6	efeitos clinicamente importantes	Infusao interrompida e com a melhora dos sinais/sintomas reiniciou infusao.	0	0
201311002797	RJ	3	4			5	c50	c50	neoplasia maligna da mama	2	docetaxel	dor toracica	disturbios gerais e condicoes do local de administracao	6	efeitos clinicamente importantes	Infusao interrompida e tratada com difenidramina 25 mg Iv e com a melhora dos sintomas reiniciou a infusao.	0	0
201311002808	RJ	3	4			5	c50	c50	neoplasia maligna da mama	2	docetaxel	dor toracica	disturbios gerais e condicoes do local de administracao	6	efeitos clinicamente importantes	Infusao interrompida e tratada com oxigenoterapia e com a melhora dos sinais/sintomas reiniciou a infusao.	0	0
201311003076	RJ	3	4			5	c50	c50	neoplasia maligna da mama	2	docetaxel	dor toracica	disturbios gerais e condicoes do local de administracao	6	efeitos clinicamente importantes	captopril 25 mgsl+hidrocortisona 200mgIv, apos melhora reiniciou infusao. encaminhada a emergencia devido novas reacoes.	0	0
201311003243	RJ	3	4			5	c50	c50	neoplasia maligna da mama	2	docetaxel	dor toracica	disturbios gerais e condicoes do local de administracao	6	efeitos clinicamente importantes	tratada com difenidramina 25 mgIv+ hidrocortisona 100mgIv+oxigenoterapia, apos melhora dos sintomas reiniciou a infusao.	0	0
201311003783	RJ	3	4			5	c50	c50	neoplasia maligna da mama	2	docetaxel	dor toracica	disturbios gerais e condicoes do local de administracao	6	efeitos clinicamente importantes	Infusao interrompida e tratada com dipirona 500 mgvo e com a melhora dos sinais/sintomas reiniciou o tratamento.	0	0
201312001267	RJ	3	4			5	c50	c50	neoplasia maligna da mama	2	docetaxel	dor toracica	disturbios gerais e condicoes do local de administracao	6	efeitos clinicamente importantes	difenidramina 25 mgIv+ hidrocortisona 200 mg+oxigenoterapia+reducao de velocidade de infusao.	0	0
201312002577	RJ	3	4			5	c50	c50	neoplasia maligna da mama	2	docetaxel	dor toracica	disturbios gerais e condicoes do local de administracao	6	efeitos clinicamente importantes	difenidramina 25 mgIv+dipirona 1gIv+hidrocortisona 300 mgIv+ranitidina 50 mgIv+oxigenoterapia, apos melhora reiniciou infusao.	0	0
200810001591	SP	3	4	50	3	5	c50	c50	neoplasia maligna da mama	2	docetaxel	dor/tensão cervical	disturbios musculoesqueleticos e do tecido conjuntivo	6	efeitos clinicamente importantes		0	0
201012000005	RJ	3	3				c50	c50	neoplasia maligna da mama	2	docetaxel	dor/tensão cervical	disturbios gerais e condicoes do local de administracao	6	efeitos clinicamente importantes	Infusao interrompida e instalado cateter de oxigenio. administrado intravenoso difenidramina 25 mg e hidrocortizona 100 mg.	0	0
201102002722	RJ	3	3				c50	c50	neoplasia maligna da mama	2	docetaxel	dor/tensão cervical	disturbios gerais e condicoes do local de administracao	6	efeitos clinicamente importantes		0	0
201103002123	RJ	3	3				c50	c50	neoplasia maligna da mama	2	docetaxel	dor/tensão cervical	disturbios gerais e condicoes do local de administracao	6	efeitos clinicamente importantes	txt interrompido as 12:45h, administrado dexametasona 20mg Iv e oxigenoterapia.	0	0
201105000125	RJ	3	3				c50	c50	neoplasia maligna da mama	2	docetaxel	dor/tensão cervical	disturbios musculoesqueleticos e do tecido conjuntivo	6	efeitos clinicamente importantes	txt interrompido e apos melhora dos sintomas, a infusao foi reiniciada.	0	0
201106003622	RJ	3	3				c50	c50	neoplasia maligna da mama	2	docetaxel	dor/tensão cervical	disturbios gerais e condicoes do local de administracao	6	efeitos clinicamente importantes	txt interrompido e administrado hidrocortisona 200 mg e apos melhora dos sinais/sintomas reiniciou a infusao.	0	0
201210003969	RJ	3	3				c50	c50	neoplasia maligna da mama	2	docetaxel	dor/tensão cervical	disturbios musculoesqueleticos e do tecido conjuntivo	6	efeitos clinicamente importantes	interrupcao da infusao ate a melhora dos sintomas	0	0
201212000670	RJ	3	2				c50	c50	neoplasia maligna da mama	2	docetaxel	dor/tensão cervical	disturbios musculoesqueleticos e do tecido conjuntivo	6	efeitos clinicamente importantes	1º evento:: captopril 25 mg sublingual + hidrocortisona 300mg Iv + oxigenoterapia / 2º evento: dipirona Iv + oxigenoterapia	0	0
201303002784	RJ	3	4				c50	c50	neoplasia maligna da mama	2	docetaxel	dor/tensão cervical	disturbios musculoesqueleticos e do tecido conjuntivo	6	efeitos clinicamente importantes	Infusao interrompida e com a melhora dos sinais/sintomas reiniciou a infusao.	0	0
201306000363	RJ	3	4			5	c50	c50	neoplasia maligna da mama	2	docetaxel	dor/tensão cervical	disturbios musculoesqueleticos e do tecido conjuntivo	6	efeitos clinicamente importantes	tratada com difenidramina 50 mg Iv+hidrocortisona 200 mg Iv+ oxigenoterapia, apos melhora reiniciou a infusao.	0	0
201307001315	RJ	3	4			5	c50	c50	neoplasia maligna da mama	2	docetaxel	dor/tensão cervical	disturbios musculoesqueleticos e do tecido conjuntivo	6	efeitos clinicamente importantes	Infusao interrompida e tratada com hidrocortisona 300 mg + oxigenoterapia, apos melhora dos sinais/sintomas reiniciou a infusao.	0	0
201307003676	RJ	3	4			5	c50	c50	neoplasia maligna da mama	2	docetaxel	dor/tensão cervical	disturbios musculoesqueleticos e do tecido conjuntivo	6	efeitos clinicamente importantes	Infusao interrompida e tratada com hidrocortisona 300 mgIv+dipirona 1gIv, e com a melhora reiniciou a infusao.	0	0
201310000376	RJ	3	4			5	c50	c50	neoplasia maligna da mama	2	docetaxel	dor/tensão cervical	disturbios gerais e condicoes do local de administracao	6	efeitos clinicamente importantes	Infusao interrompida, tratada com difenidramina 25 mg Iv e com a melhora dos sinais/sintomas reiniciou a infusao.	0	0
201103002265	RJ	3	3				c50	c50	neoplasia maligna da mama	2	docetaxel	edema de glote	disturbios gerais e condicoes do local de administracao	6	efeitos clinicamente importantes	Infusao interrompida e administrado hidrocortisona 500mg Iv+difenidramina 50mg Iv+oxigenoterapia.	0	0
201110001262	RJ	3	3				c50	c50	neoplasia maligna da mama	2	docetaxel	edema de glote	disturbios gerais e condicoes do local de administracao	6	efeitos clinicamente importantes	difenidramima 50mg Iv + hidrocortisona 100 mg Iv	0	0
200808000798	SP	3	4	56	4	5	c50	c50	neoplasia maligna da mama	2	docetaxel	edema do membro inferior	disturbios vasculares	6	efeitos clinicamente importantes		0	0
200801001157	RJ	3	3	28	1	5	c50	c50	neoplasia maligna da mama	2	docetaxel	edema facial	disturbios gerais e condicoes do local de administracao	6	efeitos clinicamente importantes		21	0
201105003138	RJ	3	3				c50	c50	neoplasia maligna da mama	2	docetaxel	edema facial	disturbios gerais e condicoes do local de administracao	6	efeitos clinicamente importantes	Infusao interrompida e administrado hidrocortisona 200mg ev. reiniciada infusao apos melhora dos sintomas.	0	0
201208001087	RJ	3	3				c50	c50	neoplasia maligna da mama	2	docetaxel	edema facial	disturbios gerais e condicoes do local de administracao	6	efeitos clinicamente importantes	tratada com hidrocortisona 300 mg Iv+difenidramina 25 mgIv+dipirona 1g +oxigenoterapia, apos melhora reiniciou infusao.	0	0
201210000640	RJ	3	3				c50	c50	neoplasia maligna da mama	2	docetaxel	edema facial	disturbios gerais e condicoes do local de administracao	6	efeitos clinicamente importantes	Infusao interrompida e tratada com difenidramina 25 mg Iv+hidrocortisona 200 mgIv, apos melhora reiniciou infusao.	0	0
201210003271	RJ	3	3				c50	c50	neoplasia maligna da mama	2	docetaxel	edema facial	disturbios gerais e condicoes do local de administracao	6	efeitos clinicamente importantes	difenidramina 25 mg Iv + hidrocortisona 500 mg Iv + ranitidina 50 mg Iv + nebulizacao com sf 0,9% e fenoterol + oxigenoterapia.	0	0
201302002542	RJ	3	4				c50	c50	neoplasia maligna da mama	2	docetaxel	edema facial	disturbios gerais e condicoes do local de administracao	6	efeitos clinicamente importantes	tratada com hidrocortisona 200 mg Iv+ prometazina vo +oxigenoterapia, apos melhora dos sintomas reiniciou infusao.	0	0
201304002778	RJ	3	4			5	c50	c50	neoplasia maligna da mama	2	docetaxel	edema facial	disturbios gerais e condicoes do local de administracao	6	efeitos clinicamente importantes	Infusao interrompida e tratada com dexametasona 20 mgIv e com a melhora dos sinais/sintomas reiniciou a infusao.	0	0
201305003184	RJ	3	4			5	c50	c50	neoplasia maligna da mama	2	docetaxel	edema facial	disturbios gerais e condicoes do local de administracao	6	efeitos clinicamente importantes	Infusao interrompida e administrado difenidramina 50 mgIv+oxigenoterapia. Infusao suspenso 2 vezes com retorno do tratamento.	0	0
201306000559	RJ	3	4			5	c50	c50	neoplasia maligna da mama	2	docetaxel	edema facial	disturbios gerais e condicoes do local de administracao	6	efeitos clinicamente importantes	Infusao interrompida e tratada com hidrocortisona 300 mg Iv+oxigenoterapia e com a melhora dos sinais/sintomas reiniciou infusao	0	0
201306000641	RJ	3	4			5	c50	c50	neoplasia maligna da mama	2	docetaxel	edema facial	disturbios gerais e condicoes do local de administracao	6	efeitos clinicamente importantes	difenidramina 50 mgIv+hidrocortisona 300 mgIv+ranitidina 50 mgIv+oxigenoterapia. apos melhora reiniciou a infusao.	0	0
201307002197	RJ	3	4			5	c50	c50	neoplasia maligna da mama	2	docetaxel	edema facial	disturbios gerais e condicoes do local de administracao	6	efeitos clinicamente importantes	1º:hidrocortisona300mgIv+dipirona1gIv. 2º trat:hidrocortisona500mgIv+difenidramina50mgIv+ ipratroprio+oxigenoterapia.	0	0
200801000828	RJ	3	3	49	3	5	c50	c50	neoplasia maligna da mama	2	docetaxel	edema mamario	disturbios gerais e condicoes do local de administracao	6	efeitos clinicamente importantes		0	0
200801001186	RJ	3	3	50	3	5	c50	c50	neoplasia maligna da mama	2	docetaxel	edema no local de aplicacao	disturbios gerais e condicoes do local de administracao	6	efeitos clinicamente importantes		85	0
201104001074	RJ	3	3				c50	c50	neoplasia maligna da mama	2	docetaxel	emese	disturbios gastrointestinais	6	efeitos clinicamente importantes	Infusao interrompido e administrado hidrocortisona 500mg Iv.	0	0
201006002190	RJ	3	3				c50	c50	neoplasia maligna da mama	2	docetaxel	eritema	disturbios de pele e tecido subcutaneo	6	efeitos clinicamente importantes			0
201008000262	RJ	3	3				c50	c50	neoplasia maligna da mama	2	docetaxel	eritema	disturbios de pele e tecido subcutaneo	6	efeitos clinicamente importantes			0
201103002223	RJ	3	3				c50	c50	neoplasia maligna da mama	2	docetaxel	eritema	disturbios de pele e tecido subcutaneo	6	efeitos clinicamente importantes	hidrocortisona 100mg e difenidramina 25mg,ambos ev, cateter o2(1ªram).hidrocortisona 200mg ev.cateter o2+sf0,9%(2ªram).	0	0
201106001859	RJ	3	3				c50	c50	neoplasia maligna da mama	2	docetaxel	eritema	disturbios de pele e tecido subcutaneo	6	efeitos clinicamente importantes	txt interrompido, e administrado tramadol 50 mg Iv.	0	0
201208001352	RJ	3	3				c50	c50	neoplasia maligna da mama	2	docetaxel	eritema	disturbios de pele e tecido subcutaneo	6	efeitos clinicamente importantes	Infusao interrompida e tratada com hidrocortisona 100 Iv+difenidramina 25 mg Iv+oxigenoterapia, apos melhora reiniciou infusao.	0	0
201303003170	RJ	3	4				c50	c50	neoplasia maligna da mama	2	docetaxel	eritema	disturbios de pele e tecido subcutaneo	6	efeitos clinicamente importantes	tratada com dipirona 1gIv+hidroclorotiazida 100 mgIv+oxigenoterapia, e com a melhora dos sinais/sintomas reiniciou a infusao.	0	0
200912001423	RJ	3	3			6	c50	c50	neoplasia maligna da mama	2	docetaxel	escotomas cintilantes	disturbios oculares	6	efeitos clinicamente importantes	Interrupcao da infusao e instalacao de oxigenio nasal	0	0
201011002316	RJ	3	3				c50	c50	neoplasia maligna da mama	2	docetaxel	escotomas cintilantes	disturbios oculares	6	efeitos clinicamente importantes	Infusao interrompida ate melhora dos sintomas e administracao de hidrocortizona e difenidramina ev.	0	0
201111002818	RJ	3	3				c50	c50	neoplasia maligna da mama	2	docetaxel	escotomas cintilantes	disturbios oculares	6	efeitos clinicamente importantes		0	0
201212000933	RJ	3	2				c50	c50	neoplasia maligna da mama	2	docetaxel	escotomas cintilantes	disturbios oculares	6	efeitos clinicamente importantes	hidrocortisiona 300 mg Iv.	0	0
200808002805	SP	3	4	26	1	5	c50	c50	neoplasia maligna da mama	2	docetaxel	falta de ar intensa	disturbios respitatorios, toracicos e do mediastino	6	efeitos clinicamente importantes		0	0
200808003172	SP	3	4	57	4	5	c50	c50	neoplasia maligna da mama	2	docetaxel	falta de ar intensa	disturbios respitatorios, toracicos e do mediastino	6	efeitos clinicamente importantes		0	0
200809001574	SP	3	4	45	3	5	c50	c50	neoplasia maligna da mama	2	docetaxel	falta de ar intensa	disturbios respitatorios, toracicos e do mediastino	6	efeitos clinicamente importantes		0	0
200810001579	SP	3	4	45	3	5	c50	c50	neoplasia maligna da mama	2	docetaxel	falta de ar intensa	disturbios respitatorios, toracicos e do mediastino	6	efeitos clinicamente importantes		0	0
200812001409	SP	3	4	56	4	5	c50	c50	neoplasia maligna da mama	2	docetaxel	falta de ar intensa	disturbios respitatorios, toracicos e do mediastino	6	efeitos clinicamente importantes		0	0
200902001592	SP	3	4	58	4	5	c50	c50	neoplasia maligna da mama	2	docetaxel	falta de ar intensa	disturbios respitatorios, toracicos e do mediastino	6	efeitos clinicamente importantes	cominico laboratorio	0	0
201011000193	RJ	3	3				c50	c50	neoplasia maligna da mama	2	docetaxel	falta de ar intensa	disturbios respitatorios, toracicos e do mediastino	6	efeitos clinicamente importantes	Infusao interrompida e instalado cateter de oxigenio ate melhora dos sintomas.	0	0
201102002750	RJ	3	3				c50	c50	neoplasia maligna da mama	2	docetaxel	falta de ar intensa	disturbios respitatorios, toracicos e do mediastino	6	efeitos clinicamente importantes	Infusao do medicamento foi interrompido e administrado hidrocortisona 100 mg ev.	0	0
201104002251	RJ	3	3				c50	c50	neoplasia maligna da mama	2	docetaxel	falta de ar intensa	disturbios respitatorios, toracicos e do mediastino	6	efeitos clinicamente importantes	Infusao interromopida e tratada c/oxigenoterapia, hidrocortisona 300mg Iv e difenidramina 25 mg Iv.	0	0
201401000972	RJ	3				5	c50	c50	neoplasia maligna da mama	2	docetaxel	febre medicamentosa	disturbios gerais e condicoes do local de administracao	3	motivou ou prolongou a hospitalizacao		4	1
201107000251	RS	4	2	59	4	5	c50	c50	neoplasia maligna da mama	2	docetaxel	fibromialgia	disturbios musculoesqueleticos e do tecido conjuntivo	3	motivou ou prolongou a hospitalizacao	paciente necessitou de internacao	30	1
201104000412	RJ	3	3				c50	c50	neoplasia maligna da mama	2	docetaxel	garganta seca	disturbios respitatorios, toracicos e do mediastino	6	efeitos clinicamente importantes	Infusao interrompida e administrado difenidramina 50 mg Iv e apos melhora dos sintomas reinicio da infusao.	0	0
201210001879	RJ	3	3				c50	c50	neoplasia maligna da mama	2	docetaxel	garganta seca	disturbios respitatorios, toracicos e do mediastino	6	efeitos clinicamente importantes	paralizacao da infusao e retorno apos melhora dos sintomas	0	0
201306000385	RJ	3	4			5	c50	c50	neoplasia maligna da mama	2	docetaxel	garganta seca	disturbios respitatorios, toracicos e do mediastino	6	efeitos clinicamente importantes	Infusao interrompida e com a melhora dos sinais/sintomas reiniciou a infusao.	0	0
201307003479	RJ	3	4			5	c50	c50	neoplasia maligna da mama	2	docetaxel	garganta seca	disturbios respitatorios, toracicos e do mediastino	6	efeitos clinicamente importantes	Infusao interrompida e com a melhora dos sinais/sintomas reiniciou a infusao.	0	0
201311003171	RJ	3	4				c50	c50	neoplasia maligna da mama	2	docetaxel	garganta seca	disturbios respitatorios, toracicos e do mediastino	6	efeitos clinicamente importantes	Infusao interrompida e tratada com hidrocortisona 100 mg Iv, apos melhora dos sintomas reiniciou a infusao.	0	0
201002000478	SP	3				5	c50	c50	neoplasia maligna da mama	2	docetaxel	gastrite	disturbios gastrointestinais	3	motivou ou prolongou a hospitalizacao			1
200808003172	SP	3	4	57	4	5	c50	c50	neoplasia maligna da mama	2	docetaxel	hiperemia	disturbios de pele e tecido subcutaneo	6	efeitos clinicamente importantes		0	0
201104001484	RJ	3	3				c50	c50	neoplasia maligna da mama	2	docetaxel	hiperemia	disturbios de pele e tecido subcutaneo	6	efeitos clinicamente importantes	Infusao interrompida e tratada com oxigenoterapia e com melhora dos sintomas houve reinicio da infusao.	0	0
201210003271	RJ	3	3				c50	c50	neoplasia maligna da mama	2	docetaxel	hiperemia	disturbios de pele e tecido subcutaneo	6	efeitos clinicamente importantes	difenidramina 25 mg Iv + hidrocortisona 500 mg Iv + ranitidina 50 mg Iv + nebulizacao com sf 0,9% e fenoterol + oxigenoterapia.	0	0
201303001931	RJ	3	4				c50	c50	neoplasia maligna da mama	2	docetaxel	hiperemia	disturbios de pele e tecido subcutaneo	6	efeitos clinicamente importantes	tratada com captopril 25 mg oral+dipirona 1 ap Iv+ hidrocortisona 100 mg +oxigenoterapia, apos melhora reiniciou a infusao.	0	0
201303002984	RJ	3	4				c50	c50	neoplasia maligna da mama	2	docetaxel	hiperemia	disturbios de pele e tecido subcutaneo	6	efeitos clinicamente importantes	tratada com dipirona 1000mgIv+hidrocortisona 300 mgIv+oxigenoterapia, apos melhora dos sinais/sintomas reiniciou a infusao.	0	0
201309000394	RJ	3	4			5	c50	c50	neoplasia maligna da mama	2	docetaxel	hiperemia	disturbios de pele e tecido subcutaneo	6	efeitos clinicamente importantes	Infusao interrompida e tratada com difenidramina 25 mg Iv+hidrocortisona 300 mg, apos melhora dos sinais reiniciou a infusao.	0	0
201309003330	RJ	3	4			5	c50	c50	neoplasia maligna da mama	2	docetaxel	hiperemia	disturbios de pele e tecido subcutaneo	6	efeitos clinicamente importantes	Infusao interrompida e tratada com hidrocortisona 300 mgIv+difenidramina 25 mg+oxigenoterapia, apos melhora reiniciou infusao.	0	0
201309003570	RJ	3	4			5	c50	c50	neoplasia maligna da mama	2	docetaxel	hiperemia	disturbios de pele e tecido subcutaneo	6	efeitos clinicamente importantes	Infusao interrompida e tratada com hidrocortisona 100mg Iv e com a melhora do sintoma/sinal reiniciou a infusao.	0	0
201402003873	SP	3	4	72	5	6	c50	c50	neoplasia maligna da mama	2	docetaxel	hiperemia	disturbios de pele e tecido subcutaneo	6	efeitos clinicamente importantes			0
201209001056	RJ	3	3				c50	c50	neoplasia maligna da mama	2	docetaxel	hiperpigmentacao cutânea	disturbios de pele e tecido subcutaneo	6	efeitos clinicamente importantes	Infusao interrompida e tratada com difenidramina 25 mg Iv e apos melhora dos sinais/sintomas reiniciou a infusao.	0	0
201005001825	SP	3		51	4	5	c50	c50	neoplasia maligna da mama	2	docetaxel	hipertensao	disturbios vasculares	6	efeitos clinicamente importantes		0	0
201011001718	RJ	3	3				c50	c50	neoplasia maligna da mama	2	docetaxel	hipertensao	disturbios vasculares	6	efeitos clinicamente importantes	Infusao interrompida, e administracao de hidrocortizona 200 mg ev e difenidramina 50 mg ev.	0	0
201101000189	RJ	3	3				c50	c50	neoplasia maligna da mama	2	docetaxel	hipertensao	disturbios vasculares	6	efeitos clinicamente importantes		0	0
201101000269	RJ	3	3				c50	c50	neoplasia maligna da mama	2	docetaxel	hipertensao	disturbios vasculares	6	efeitos clinicamente importantes	Infusao interrompida e realizada administracao de hidrocortizona 200 mg, difenidramina 25 mg e tramadol 50 mg Iv e nebulizacao c	0	0
201101001057	RJ	3	3				c50	c50	neoplasia maligna da mama	2	docetaxel	hipertensao	disturbios vasculares	6	efeitos clinicamente importantes	Infusao do medicamen. interrompido e realizada administracao de adrenalina 1amp. sc, hidrocortizona 400mg ev, ranitidina 50mgev.	0	0
201101001405	RJ	3	3				c50	c50	neoplasia maligna da mama	2	docetaxel	hipertensao	disturbios vasculares	6	efeitos clinicamente importantes	suspensao do medicamento e dministrado hidrocortisona 500 mg ev + oxigenoterapia	0	0
201101001452	RJ	3	3				c50	c50	neoplasia maligna da mama	2	docetaxel	hipertensao	disturbios vasculares	6	efeitos clinicamente importantes	Interrupcao da infusao, oxigenioterapia, administrado 250 mg de hidrocortisona ev e comprimido de captropil 25 mg.	0	0
201103002123	RJ	3	3				c50	c50	neoplasia maligna da mama	2	docetaxel	hipertensao	disturbios vasculares	6	efeitos clinicamente importantes	txt interrompido as 12:45h, administrado dexametasona 20mg Iv e oxigenoterapia.	0	0
201104002001	RJ	3	3				c50	c50	neoplasia maligna da mama	2	docetaxel	hipertensao	disturbios vasculares	6	efeitos clinicamente importantes	Infusao interrompida e tratada com hidrocortisona 300mg Iv e difenidramina 50mg Iv.	0	0
201106002808	RJ	3	3				c50	c50	neoplasia maligna da mama	2	docetaxel	hipertensao	disturbios vasculares	6	efeitos clinicamente importantes	txt interrompido e tratada c/captopril 50mg sublingual+difenidramina 50mg Iv+ranitidina 50mg Iv+hidrocortisona 100mg Iv	0	0
201108000022	RJ	3	3				c50	c50	neoplasia maligna da mama	2	docetaxel	hipertensao	disturbios vasculares	6	efeitos clinicamente importantes	Infusao interrompido e administrado tramadol 50mg Iv+captopril 25mg sublingual e apos melhora, reiniciou a infusao.	0	0
201108002830	RJ	3	3				c50	c50	neoplasia maligna da mama	2	docetaxel	hipertensao	disturbios vasculares	6	efeitos clinicamente importantes	Interrompido txt e administrado hidrocortisona 200mg+oxigenoterapia e com a melhora dos sintomas reiniciou a infusao.	0	0
201110000673	RJ	3	3				c50	c50	neoplasia maligna da mama	2	docetaxel	hipertensao	disturbios vasculares	6	efeitos clinicamente importantes	oxigenoterapia + hidrocortisona 300mg Iv + difenidramina 50mg Iv.	0	0
201111003416	RJ	3	3				c50	c50	neoplasia maligna da mama	2	docetaxel	hipertensao	disturbios vasculares	6	efeitos clinicamente importantes	administrado captopril 12,5 mg sublingual, tratada e com a melhora do sinal foi liberada.	0	0
201207000716	RJ	3	3				c50	c50	neoplasia maligna da mama	2	docetaxel	hipertensao	disturbios vasculares	6	efeitos clinicamente importantes	Infusao interrompida e tratada com captopril 25 mg vo+hidrocortisona 200 mg Iv, apos melhora dos sintomas reiniciou infusao.	0	0
201207001878	RJ	3	3				c50	c50	neoplasia maligna da mama	2	docetaxel	hipertensao	disturbios vasculares	6	efeitos clinicamente importantes	Infusao interrompida e administrada metoclopramida 10 mg Iv+ ondansetrona 8 mg Iv. a infusao foi suspensa.	0	0
201207002492	RJ	3	3				c50	c50	neoplasia maligna da mama	2	docetaxel	hipertensao	disturbios vasculares	6	efeitos clinicamente importantes	Infusao interrompida e administrado captopril 25 mg cp. tratada, sem melhora da hipertensao, foi encaminhada ao spa.	0	0
201208001352	RJ	3	3				c50	c50	neoplasia maligna da mama	2	docetaxel	hipertensao	disturbios vasculares	6	efeitos clinicamente importantes	Infusao interrompida e tratada com hidrocortisona 100 Iv+difenidramina 25 mg Iv+oxigenoterapia, apos melhora reiniciou infusao.	0	0
201212000670	RJ	3	2				c50	c50	neoplasia maligna da mama	2	docetaxel	hipertensao	disturbios vasculares	6	efeitos clinicamente importantes	1º evento:: captopril 25 mg sublingual + hidrocortisona 300mg Iv + oxigenoterapia / 2º evento: dipirona Iv + oxigenoterapia	0	0
201212001356	RJ	3	2				c50	c50	neoplasia maligna da mama	2	docetaxel	hipertensao	disturbios vasculares	6	efeitos clinicamente importantes	interrupcao da infusao, captopril 25mg sublingual e reinicio apos melhora.	0	0
201303000444	RJ	3	4				c50	c50	neoplasia maligna da mama	2	docetaxel	hipertensao	disturbios vasculares	6	efeitos clinicamente importantes	tratada com captopril 25 mg oral+hidrocortisona 300 mg Iv+oxigenoterapia, apos melhora dos sintomas reuniciou a infusao.	0	0
201303001892	RJ	3	4				c50	c50	neoplasia maligna da mama	2	docetaxel	hipertensao	disturbios vasculares	6	efeitos clinicamente importantes	Infusao interrompida e tratada com captopril 25 mg sl+furosemida 40 mg+morfina 10 mgIv+oxigenoterapia	0	0
201303003170	RJ	3	4				c50	c50	neoplasia maligna da mama	2	docetaxel	hipertensao	disturbios vasculares	6	efeitos clinicamente importantes	tratada com dipirona 1gIv+hidroclorotiazida 100 mgIv+oxigenoterapia, e com a melhora dos sinais/sintomas reiniciou a infusao.	0	0
201303003234	RJ	3	4				c50	c50	neoplasia maligna da mama	2	docetaxel	hipertensao	disturbios vasculares	6	efeitos clinicamente importantes	Infusao interrompida e tratada com prometazina 25 mg, e com a melhora dos sinais/sintomas reiniciou a infusao.	0	0
201304000726	RJ	3	4				c50	c50	neoplasia maligna da mama	2	docetaxel	hipertensao	disturbios vasculares	6	efeitos clinicamente importantes	tratada com captopril 25 mgvo+hidrocortisona 300 mgIv+oxigenoterapia e com a melhora dis sinais/sintomas reiniciou a infusao.	0	0
201305002827	RJ	3	4			5	c50	c50	neoplasia maligna da mama	2	docetaxel	hipertensao	disturbios vasculares	6	efeitos clinicamente importantes	Infusao interrompida e tratada e com hidrocortisona 100 mgIv+prometazina 25 mgvo+oxigenoterapia, apos melhora reiniciou infusao.	0	0
201308003150	SP	3	4	51	4	5	c50	c50	neoplasia maligna da mama	2	docetaxel	hipertensao	disturbios vasculares	6	efeitos clinicamente importantes		0	0
201311003076	RJ	3	4			5	c50	c50	neoplasia maligna da mama	2	docetaxel	hipertensao	disturbios vasculares	6	efeitos clinicamente importantes	captopril 25 mgsl+hidrocortisona 200mgIv, apos melhora reiniciou infusao. encaminhada a emergencia devido novas reacoes.	0	0
201311003733	RJ	3	4			5	c50	c50	neoplasia maligna da mama	2	docetaxel	hipertensao	disturbios vasculares	6	efeitos clinicamente importantes	1º evento: captopril 25 mg vo + hidrocortisona 100 mg Iv + oxigenoterapia / 2º evento: atenolol 50 mg vo + captopril 50 mg.	0	0
201311003733	RJ	3	4			5	c50	c50	neoplasia maligna da mama	2	docetaxel	hipertensao	disturbios vasculares	6	efeitos clinicamente importantes	1º evento: captopril 25 mg vo + hidrocortisona 100 mg Iv + oxigenoterapia / 2º evento: atenolol 50 mg vo + captopril 50 mg.	0	0
201312000600	RJ	3	4			5	c50	c50	neoplasia maligna da mama	2	docetaxel	hipertensao	disturbios vasculares	6	efeitos clinicamente importantes	tratada com captopril 25 mg sl+hidrocortisona 100 mgIv+oxigenoterapia, apos melhora dos sintomas reiniciou infusao.	0	0
200801001075	RJ	3	3	61	5	5	c50	c50	neoplasia maligna da mama	2	docetaxel	hipertensao	disturbios vasculares	2	ameaca a vida		0	1
200801000828	RJ	3	3	49	3	5	c50	c50	neoplasia maligna da mama	2	docetaxel	hipertensao	disturbios vasculares	6	efeitos clinicamente importantes		0	0
200910000869	RJ	3	3			5	c50	c50	neoplasia maligna da mama	2	docetaxel	hipertensao	disturbios vasculares	6	efeitos clinicamente importantes	Interrupcao da infusao e instalacao de oxigenio por cateter nasal e hidrocortisona 300mg ev e prometasina 25mg vo	0	0
201202000580	RJ	3	3				c50	c50	neoplasia maligna da mama	2	docetaxel	hipertensao	disturbios vasculares	6	efeitos clinicamente importantes	Infusao interrompida e tratada com nifedipina 10 mg - sublingual. foi encaminhada ao spa.	0	0
201206003262	RJ	3	3				c50	c50	neoplasia maligna da mama	2	docetaxel	hipertensao	disturbios vasculares	6	efeitos clinicamente importantes	tratada com hidrocortisona 200mg Iv+tramadol 50 mg Iv+captopril 25 mg vo+oxigenoterapia.	0	0
201209000650	RJ	3	3				c50	c50	neoplasia maligna da mama	2	docetaxel	hipertensao	disturbios vasculares	6	efeitos clinicamente importantes	captopril 25 mg oral+difenidramina 25 mg Iv+(02 ap)furosemida 20 mg Iv+hidrocortisona 100 mg Iv.	0	0
201210000425	RJ	3	3				c50	c50	neoplasia maligna da mama	2	docetaxel	hipertensao	disturbios vasculares	6	efeitos clinicamente importantes	oxigenoterapia; captopril 25 mg - sc	0	0
201305003002	RJ	3	4			5	c50	c50	neoplasia maligna da mama	2	docetaxel	hipertensao	disturbios vasculares	6	efeitos clinicamente importantes	tratada com hidrocortisona 500 mgIv+captopril sublingual 25 mg+oxigenoterapia e com a melhora reiniciou a infusao.	0	0
201308004545	RJ	3	4			5	c50	c50	neoplasia maligna da mama	2	docetaxel	hipertensao	disturbios vasculares	6	efeitos clinicamente importantes	tratada com hidrocortisona 200 mg Iv+captopril 25 mg sl+prometazina 25 mg vo, apos melhora reiniciou a infusao.	0	0
201307003709	RJ	3	4			5	c50	c50	neoplasia maligna da mama	2	docetaxel	hipotensao	disturbios vasculares	6	efeitos clinicamente importantes	Infusao interrompida e com a melhora dos sinais/sintomas reiniciou o tratamento.	0	0
201108002288	RJ	3	3				c50	c50	neoplasia maligna da mama	2	docetaxel	incontinencia urinaria	disturbios renais e urinarios	6	efeitos clinicamente importantes	Interrompeu txt e administrado hidrocortisona 500mg+difenidramina50mgIv-(1º evento) e hidrocortisona 300mg-(2º evento).	0	0
201309001884	BA	2		53	4	5	c50	c50	neoplasia maligna da mama	2	docetaxel	inflamacao da mucosa	disturbios gastrointestinais	2	ameaca a vida	medico assistente prescreveu hidratacao com vitamina c e complexo b, e solicitou exames laboratoriais.		1
201309001884	BA	2		53	4	5	c50	c50	neoplasia maligna da mama	2	docetaxel	inflamacao da mucosa	disturbios gastrointestinais	5	Incapacidade persistente ou significante	medico assistente prescreveu hidratacao com vitamina c e complexo b, e solicitou exames laboratoriais.		1
201309001884	BA	2		53	4	5	c50	c50	neoplasia maligna da mama	2	docetaxel	inflamacao da mucosa	disturbios gastrointestinais	6	efeitos clinicamente importantes	medico assistente prescreveu hidratacao com vitamina c e complexo b, e solicitou exames laboratoriais.		0
201104002219	RJ	3	3				c50	c50	neoplasia maligna da mama	2	docetaxel	irritacao nasal	disturbios respitatorios, toracicos e do mediastino	6	efeitos clinicamente importantes		0	0
201304002778	RJ	3	4			5	c50	c50	neoplasia maligna da mama	2	docetaxel	lesão/erupção cutânea	disturbios de pele e tecido subcutaneo	6	efeitos clinicamente importantes	Infusao interrompida e tratada com dexametasona 20 mgIv e com a melhora dos sinais/sintomas reiniciou a infusao.	0	0
201402000545	MT	5		37	2	5	c50	c50	neoplasia maligna da mama	2	docetaxel	lesão/erupção cutânea	disturbios de pele e tecido subcutaneo	6	efeitos clinicamente importantes		9	0
200808000798	SP	3	4	56	4	5	c50	c50	neoplasia maligna da mama	2	docetaxel	letargia	disturbios do sistema nervoso	6	efeitos clinicamente importantes		0	0
201304003590	RJ	3	4			5	c50	c50	neoplasia maligna da mama	2	docetaxel	letargia	disturbios do sistema nervoso	6	efeitos clinicamente importantes	Infusao interrompida e com a melhora dos sintomas reiniciou a infusao.	0	0
201304000239	MG	3	4	87	5	6	c50	c50	neoplasia maligna da mama	2	docetaxel	leucopenia	disturbios do sistema sanguineo e linfatico	6	efeitos clinicamente importantes			0
201107003152	RJ	3	3				c50	c50	neoplasia maligna da mama	2	docetaxel	lipotimia	disturbios do sistema nervoso	6	efeitos clinicamente importantes	Infusao interrompida e administrada hidrocortisona 200mgIv+oxigenoterapia e apos melhora dos sintomas reiniciou a infusao.	0	0
201109003498	RJ	3	3				c50	c50	neoplasia maligna da mama	2	docetaxel	lipotimia	disturbios do sistema nervoso	6	efeitos clinicamente importantes	txt interrompido e tratada com hidrocortisona 300mg Iv+difenidramina 50mgIv e apos melhora dos sintomas reiniciou a infusao.	0	0
201207000716	RJ	3	3				c50	c50	neoplasia maligna da mama	2	docetaxel	lipotimia	disturbios do sistema nervoso	6	efeitos clinicamente importantes	Infusao interrompida e tratada com captopril 25 mg vo+hidrocortisona 200 mg Iv, apos melhora dos sintomas reiniciou infusao.	0	0
200809001574	SP	3	4	45	3	5	c50	c50	neoplasia maligna da mama	2	docetaxel	mal estar geral	disturbios gerais e condicoes do local de administracao	6	efeitos clinicamente importantes		0	0
200810002497	SP	3	4	56	4	5	c50	c50	neoplasia maligna da mama	2	docetaxel	mal estar geral	disturbios gerais e condicoes do local de administracao	6	efeitos clinicamente importantes		0	0
200912000746	RJ	3	3			5	c50	c50	neoplasia maligna da mama	2	docetaxel	mal estar geral	disturbios gerais e condicoes do local de administracao	6	efeitos clinicamente importantes	Interrupcao da infusao e instalacao de oxigenio por cateter nasal + hidrocortisona 300mg	0	0
201111000328	RJ	3	3				c50	c50	neoplasia maligna da mama	2	docetaxel	mal estar geral	disturbios gerais e condicoes do local de administracao	6	efeitos clinicamente importantes	hidrocortisona 300 mg	0	0
201211001029	RJ	3	2				c50	c50	neoplasia maligna da mama	2	docetaxel	mal estar geral	disturbios gerais e condicoes do local de administracao	6	efeitos clinicamente importantes	hidrocortisona 200 mg Iv + oxigenoterapia.	0	0
201310001069	SP	3	4	49	3	5	c50	c50	neoplasia maligna da mama	2	docetaxel	mal estar geral	disturbios gerais e condicoes do local de administracao	6	efeitos clinicamente importantes		0	0
200801000909	RJ	3	3	39	2	5	c50	c50	neoplasia maligna da mama	2	docetaxel	nauseas	disturbios gastrointestinais	6	efeitos clinicamente importantes	Interrupcao da infusao, com posterior reinicio	0	0
200801001167	RJ	3	3	61	5	5	c50	c50	neoplasia maligna da mama	2	docetaxel	nauseas	disturbios gastrointestinais	6	efeitos clinicamente importantes		0	0
201101001162	RJ	3	3				c50	c50	neoplasia maligna da mama	2	docetaxel	nauseas	disturbios gastrointestinais	6	efeitos clinicamente importantes	oxigenioterapia e administrado ev hidrocortizona 500 mg e difenidramina 50 mg.	0	0
201104001074	RJ	3	3				c50	c50	neoplasia maligna da mama	2	docetaxel	nauseas	disturbios gastrointestinais	6	efeitos clinicamente importantes	Infusao interrompido e administrado hidrocortisona 500mg Iv.	0	0
201104002001	RJ	3	3				c50	c50	neoplasia maligna da mama	2	docetaxel	nauseas	disturbios gastrointestinais	6	efeitos clinicamente importantes	Infusao interrompida e tratada com hidrocortisona 300mg Iv e difenidramina 50mg Iv.	0	0
201105003741	RJ	3	3				c50	c50	neoplasia maligna da mama	2	docetaxel	nauseas	disturbios gastrointestinais	6	efeitos clinicamente importantes	Infusao interrompida e administrada oxigenoterapia+hidrocortisdona 250mg e apos melhora dos sintomas reiniciou a infusao.	0	0
201108002550	RJ	3	3				c50	c50	neoplasia maligna da mama	2	docetaxel	nauseas	disturbios gastrointestinais	6	efeitos clinicamente importantes		0	0
201109001528	RJ	3	3				c50	c50	neoplasia maligna da mama	2	docetaxel	nauseas	disturbios gastrointestinais	6	efeitos clinicamente importantes		0	0
201109003344	RJ	3	3				c50	c50	neoplasia maligna da mama	2	docetaxel	nauseas	disturbios gastrointestinais	6	efeitos clinicamente importantes	txt interrompido e tratada com oxigenoterapia+dipirona 1g Iv+difenidramaiana 25mgIv, apos melhora dos sintomas reiniciou infusao	0	0
201111000805	RJ	3	3				c50	c50	neoplasia maligna da mama	2	docetaxel	nauseas	disturbios gastrointestinais	6	efeitos clinicamente importantes	hidrocortisona 500mg Iv + difenidramina 25mg Iv + dipirona 1g Iv + oxigenoterapia.	0	0
201202001505	RJ	3	3				c50	c50	neoplasia maligna da mama	2	docetaxel	nauseas	disturbios gastrointestinais	6	efeitos clinicamente importantes	Infusao interrompida e tratada com hidrocortisona 100 mg Iv+bromoprida 10 mg Iv e apos melhora dos sintomas reiniciou a infusao.	0	0
201206003262	RJ	3	3				c50	c50	neoplasia maligna da mama	2	docetaxel	nauseas	disturbios gastrointestinais	6	efeitos clinicamente importantes	tratada com hidrocortisona 200mg Iv+tramadol 50 mg Iv+captopril 25 mg vo+oxigenoterapia.	0	0
201208000874	RJ	3	3				c50	c50	neoplasia maligna da mama	2	docetaxel	nauseas	disturbios gastrointestinais	6	efeitos clinicamente importantes	Infusao interrompida, e administrado hidrocortisona 300mg Iv+oxigenoterapia, apos melhora das reacoes reiniciou a infusao.	0	0
201208003771	RJ	3	3				c50	c50	neoplasia maligna da mama	2	docetaxel	nauseas	disturbios gastrointestinais	6	efeitos clinicamente importantes	Infusao interrompida, tratada c/difenidramina 5 mgIv+hidrocortisona 200mg Iv+oxigenoterapia e apos melhora reiniciou a infusao.	0	0
201301002636	RJ	3	4				c50	c50	neoplasia maligna da mama	2	docetaxel	nauseas	disturbios gastrointestinais	6	efeitos clinicamente importantes	Infusao interrompida e tratada com difenidramina 25 mg Iv+hidrocortisona 500 mg Iv e apos melhora reiniciou a infusao.	0	0
201304000278	RJ	3	4				c50	c50	neoplasia maligna da mama	2	docetaxel	nauseas	disturbios gastrointestinais	6	efeitos clinicamente importantes	Infusao interrompida e tratada com difenidramina 25 mgIv+hidrocortisona 100 mgIv+oxigenoterapia, apos melhora reiniciou infusao.	0	0
201304001426	RJ	3		27	1	5	c50	c50	neoplasia maligna da mama	2	docetaxel	nauseas	disturbios gastrointestinais	6	efeitos clinicamente importantes		0	0
201304002187	RJ	3	4			5	c50	c50	neoplasia maligna da mama	2	docetaxel	nauseas	disturbios gastrointestinais	6	efeitos clinicamente importantes	Infusao interrompida e com a melhora dos sinais/sintomas reiniciou a infusao.	0	0
201305004273	RJ	3	4			5	c50	c50	neoplasia maligna da mama	2	docetaxel	nauseas	disturbios gastrointestinais	6	efeitos clinicamente importantes	Infusao interrompida e tratada com hidrocortisona 100 mg Iv+oxigenoterapia e com a melhora dos sinais/sintomas reiniciou infusao	0	0
201306000117	RJ	3	4			5	c50	c50	neoplasia maligna da mama	2	docetaxel	nauseas	disturbios gastrointestinais	6	efeitos clinicamente importantes	Infusao interrompida e tratada com hidrocortisona 100 mg Iv+dipirona Iv, apos melhora reiniciou a infusao.	0	0
201306000641	RJ	3	4			5	c50	c50	neoplasia maligna da mama	2	docetaxel	nauseas	disturbios gastrointestinais	6	efeitos clinicamente importantes	difenidramina 50 mgIv+hidrocortisona 300 mgIv+ranitidina 50 mgIv+oxigenoterapia. apos melhora reiniciou a infusao.	0	0
201312002510	RJ	3	4			5	c50	c50	neoplasia maligna da mama	2	docetaxel	nauseas	disturbios gastrointestinais	6	efeitos clinicamente importantes	tratada com difenidramina 50 mgIv +insulina 6 uI sc, e com a melhora do sintoma reiniciou a infusao.	0	0
201309001894	BA	2		53	4	5	c50	c50	neoplasia maligna da mama	2	docetaxel	neutropenia	disturbios do sistema sanguineo e linfatico	2	ameaca a vida	medica prescreve tres ampolas de gscf e exames para o dia 16/09/2013		1
201309001894	BA	2		53	4	5	c50	c50	neoplasia maligna da mama	2	docetaxel	neutropenia	disturbios do sistema sanguineo e linfatico	5	Incapacidade persistente ou significante	medica prescreve tres ampolas de gscf e exames para o dia 16/09/2013		1
201310004313	BA	2		53	4	5	c50	c50	neoplasia maligna da mama	2	docetaxel	neutropenia	disturbios do sistema sanguineo e linfatico	2	ameaca a vida	medico prescreveu tres ampolas de granulokine e solicitou novos exames laboratoriais.		1
201311000141	BA	2		53	4	5	c50	c50	neoplasia maligna da mama	2	docetaxel	neutropenia	disturbios do sistema sanguineo e linfatico	2	ameaca a vida	medico prescreveu o uso de granulokine por 2 dias seguidos.		1
201311000141	BA	2		53	4	5	c50	c50	neoplasia maligna da mama	2	docetaxel	neutropenia	disturbios do sistema sanguineo e linfatico	5	Incapacidade persistente ou significante	medico prescreveu o uso de granulokine por 2 dias seguidos.		1
201304000239	MG	3	4	87	5	6	c50	c50	neoplasia maligna da mama	2	docetaxel	neutropenia	disturbios do sistema sanguineo e linfatico	6	efeitos clinicamente importantes			0
201309001894	BA	2		53	4	5	c50	c50	neoplasia maligna da mama	2	docetaxel	neutropenia	disturbios do sistema sanguineo e linfatico	6	efeitos clinicamente importantes	medica prescreve tres ampolas de gscf e exames para o dia 16/09/2013		0
201310004313	BA	2		53	4	5	c50	c50	neoplasia maligna da mama	2	docetaxel	neutropenia	disturbios do sistema sanguineo e linfatico	6	efeitos clinicamente importantes	medico prescreveu tres ampolas de granulokine e solicitou novos exames laboratoriais.		0
201311000141	BA	2		53	4	5	c50	c50	neoplasia maligna da mama	2	docetaxel	neutropenia	disturbios do sistema sanguineo e linfatico	6	efeitos clinicamente importantes	medico prescreveu o uso de granulokine por 2 dias seguidos.		0
201402003873	SP	3	4	72	5	6	c50	c50	neoplasia maligna da mama	2	docetaxel	neutropenia	disturbios do sistema sanguineo e linfatico	6	efeitos clinicamente importantes		3	0
201210000640	RJ	3	3				c50	c50	neoplasia maligna da mama	2	docetaxel	olho vermelho	disturbios oculares	6	efeitos clinicamente importantes	Infusao interrompida e tratada com difenidramina 25 mg Iv+hidrocortisona 200 mgIv, apos melhora reiniciou infusao.	0	0
201107000251	RS	4	2	59	4	5	c50	c50	neoplasia maligna da mama	2	docetaxel	parestesia	disturbios do sistema nervoso	3	motivou ou prolongou a hospitalizacao	paciente necessitou de internacao	30	1
200810001591	SP	3	4	50	3	5	c50	c50	neoplasia maligna da mama	2	docetaxel	parestesia	disturbios do sistema nervoso	6	efeitos clinicamente importantes		0	0
200810002502	SP	3	4	37	2	5	c50	c50	neoplasia maligna da mama	2	docetaxel	parestesia	disturbios do sistema nervoso	6	efeitos clinicamente importantes		0	0
200810002698	RJ	3	3	30	1	5	c50	c50	neoplasia maligna da mama	2	docetaxel	parestesia	disturbios do sistema nervoso	6	efeitos clinicamente importantes		0	0
201005001825	SP	3		51	4	5	c50	c50	neoplasia maligna da mama	2	docetaxel	parestesia	disturbios do sistema nervoso	6	efeitos clinicamente importantes		0	0
201102002933	RJ	3	3				c50	c50	neoplasia maligna da mama	2	docetaxel	parestesia	disturbios do sistema nervoso	6	efeitos clinicamente importantes	conduta: hidrocortisona 200 mg ev	0	0
201212000684	RJ	3	2				c50	c50	neoplasia maligna da mama	2	docetaxel	parestesia	disturbios do sistema nervoso	6	efeitos clinicamente importantes	captopril 25 mg sublingual.	0	0
201307001705	RJ	3	4			5	c50	c50	neoplasia maligna da mama	2	docetaxel	parestesia	disturbios do sistema nervoso	6	efeitos clinicamente importantes	Infusao interrompida e tratada com hidrocortisona 200 mg Iv e com a melhora dos sinais/sintomas reiniciou a infusao.	0	0
201307002197	RJ	3	4			5	c50	c50	neoplasia maligna da mama	2	docetaxel	parestesia	disturbios do sistema nervoso	6	efeitos clinicamente importantes	1º:hidrocortisona300mgIv+dipirona1gIv. 2º trat:hidrocortisona500mgIv+difenidramina50mgIv+ ipratroprio+oxigenoterapia.	0	0
201310001069	SP	3	4	49	3	5	c50	c50	neoplasia maligna da mama	2	docetaxel	parestesia	disturbios do sistema nervoso	6	efeitos clinicamente importantes		0	0
200804001533	SP	3	4	29	1	5	c50	c50	neoplasia maligna da mama	2	docetaxel	parestesia da boca	disturbios do sistema nervoso	6	efeitos clinicamente importantes		10	0
200804001858	SP	3	4	63	5	5	c50	c50	neoplasia maligna da mama	2	docetaxel	parestesia da boca	disturbios do sistema nervoso	6	efeitos clinicamente importantes		0	0
201105003780	RJ	3	3				c50	c50	neoplasia maligna da mama	2	docetaxel	parestesia da boca	disturbios do sistema nervoso	6	efeitos clinicamente importantes	txt interrompido e administrado hidrocortisona 200mg e apos melhora dos sintomas reiniciou a infusao.	0	0
201207000264	RJ	3	3				c50	c50	neoplasia maligna da mama	2	docetaxel	parestesia da boca	disturbios do sistema nervoso	6	efeitos clinicamente importantes	Infusao interrompida e apos melhora dos sinais/sintomas reiniciou a infusao.	0	0
201104002327	RJ	3	2	77	5	6	c50	c50	neoplasia maligna da mama	2	docetaxel	pneumonia	disturbios respitatorios, toracicos e do mediastino	3	motivou ou prolongou a hospitalizacao		2	1
201104002348	RJ	3	2	77	5	6	c50	c50	neoplasia maligna da mama	2	docetaxel	pneumonia	disturbios respitatorios, toracicos e do mediastino	3	motivou ou prolongou a hospitalizacao		7	1
200809000264	SP	3	4	40	2	5	c50	c50	neoplasia maligna da mama	2	docetaxel	prurido	disturbios de pele e tecido subcutaneo	6	efeitos clinicamente importantes			0
201006002190	RJ	3	3				c50	c50	neoplasia maligna da mama	2	docetaxel	prurido	disturbios de pele e tecido subcutaneo	6	efeitos clinicamente importantes			0
201008000262	RJ	3	3				c50	c50	neoplasia maligna da mama	2	docetaxel	prurido	disturbios de pele e tecido subcutaneo	6	efeitos clinicamente importantes			0
201009002087	RJ	3	3				c50	c50	neoplasia maligna da mama	2	docetaxel	prurido	disturbios de pele e tecido subcutaneo	6	efeitos clinicamente importantes	Interrupcao da infusao e instalacao de oxigenio nasal + administracao de hidrocortisona e difenidramina. apos melhora reiniciada	0	0
201101001057	RJ	3	3				c50	c50	neoplasia maligna da mama	2	docetaxel	prurido	disturbios de pele e tecido subcutaneo	6	efeitos clinicamente importantes	Infusao do medicamen. interrompido e realizada administracao de adrenalina 1amp. sc, hidrocortizona 400mg ev, ranitidina 50mgev.	0	0
201109003250	RJ	3	3				c50	c50	neoplasia maligna da mama	2	docetaxel	prurido	disturbios de pele e tecido subcutaneo	6	efeitos clinicamente importantes	txt interrompido e administrado hidrocortisona 200 mg Iv e apos melhora dos sinais/sintomas reiniciou a infusao.	0	0
201110000288	RJ	3	3				c50	c50	neoplasia maligna da mama	2	docetaxel	prurido	disturbios de pele e tecido subcutaneo	6	efeitos clinicamente importantes	txt interrompido e tratada com hidrocortisona 200 mg Iv + difenidramina 50 mg Iv.	0	0
201209003681	RJ	3	3				c50	c50	neoplasia maligna da mama	2	docetaxel	prurido	disturbios de pele e tecido subcutaneo	6	efeitos clinicamente importantes	txt interrompida + hidrocortisona - Iv; dipirona Iv; oxogenoterapia.	0	0
201305002637	RJ	3	4			5	c50	c50	neoplasia maligna da mama	2	docetaxel	prurido	disturbios de pele e tecido subcutaneo	6	efeitos clinicamente importantes	Infusao interrompida e administrado difenidramina 50 mg Iv e com a melhora dos sinais/sintomas reiniciou a infusao.	0	0
201305003077	RJ	3	4			5	c50	c50	neoplasia maligna da mama	2	docetaxel	prurido	disturbios de pele e tecido subcutaneo	6	efeitos clinicamente importantes	Infusao interrompida e administrado hidrocortisona 100 mg Iv e com a melhora dos sinais/sintomas reiniciou a infusao.	0	0
201311003076	RJ	3	4			5	c50	c50	neoplasia maligna da mama	2	docetaxel	prurido	disturbios de pele e tecido subcutaneo	6	efeitos clinicamente importantes	captopril 25 mgsl+hidrocortisona 200mgIv, apos melhora reiniciou infusao. encaminhada a emergencia devido novas reacoes.	0	0
200810002497	SP	3	4	56	4	5	c50	c50	neoplasia maligna da mama	2	docetaxel	queimacao no local da injecao	disturbios gerais e condicoes do local de administracao	6	efeitos clinicamente importantes		0	0
200808001123	SP	3	4	55	4	5	c50	c50	neoplasia maligna da mama	2	docetaxel	rash cutâneo	disturbios de pele e tecido subcutaneo	6	efeitos clinicamente importantes		0	0
200809001910	SP	3	4	40	2	5	c50	c50	neoplasia maligna da mama	2	docetaxel	rash cutâneo	disturbios de pele e tecido subcutaneo	6	efeitos clinicamente importantes		49	0
200810001591	SP	3	4	50	3	5	c50	c50	neoplasia maligna da mama	2	docetaxel	rash cutâneo	disturbios de pele e tecido subcutaneo	6	efeitos clinicamente importantes		0	0
200810002491	SP	3	4	57	4	5	c50	c50	neoplasia maligna da mama	2	docetaxel	rash cutâneo	disturbios de pele e tecido subcutaneo	6	efeitos clinicamente importantes		0	0
200810002502	SP	3	4	37	2	5	c50	c50	neoplasia maligna da mama	2	docetaxel	rash cutâneo	disturbios de pele e tecido subcutaneo	6	efeitos clinicamente importantes		0	0
200811000573	SP	3	4	52	4	5	c50	c50	neoplasia maligna da mama	2	docetaxel	rash cutâneo	disturbios de pele e tecido subcutaneo	6	efeitos clinicamente importantes		0	0
201101000269	RJ	3	3				c50	c50	neoplasia maligna da mama	2	docetaxel	rash cutâneo	disturbios de pele e tecido subcutaneo	6	efeitos clinicamente importantes	Infusao interrompida e realizada administracao de hidrocortizona 200 mg, difenidramina 25 mg e tramadol 50 mg Iv e nebulizacao c	0	0
201101001057	RJ	3	3				c50	c50	neoplasia maligna da mama	2	docetaxel	rash cutâneo	disturbios de pele e tecido subcutaneo	6	efeitos clinicamente importantes	Infusao do medicamen. interrompido e realizada administracao de adrenalina 1amp. sc, hidrocortizona 400mg ev, ranitidina 50mgev.	0	0
201103002451	RJ	3	3				c50	c50	neoplasia maligna da mama	2	docetaxel	rash cutâneo	disturbios de pele e tecido subcutaneo	6	efeitos clinicamente importantes	Infusao interrompida, feito hidrocortisona 300mg ev e instalado cateter o2. mantida sob observacao ate melhora dos sintomas.	0	0
201109003250	RJ	3	3				c50	c50	neoplasia maligna da mama	2	docetaxel	rash cutâneo	disturbios de pele e tecido subcutaneo	6	efeitos clinicamente importantes	txt interrompido e administrado hidrocortisona 200 mg Iv e apos melhora dos sinais/sintomas reiniciou a infusao.	0	0
201110000288	RJ	3	3				c50	c50	neoplasia maligna da mama	2	docetaxel	rash cutâneo	disturbios de pele e tecido subcutaneo	6	efeitos clinicamente importantes	txt interrompido e tratada com hidrocortisona 200 mg Iv + difenidramina 50 mg Iv.	0	0
201210001607	RJ	3	3				c50	c50	neoplasia maligna da mama	2	docetaxel	rash cutâneo	disturbios de pele e tecido subcutaneo	6	efeitos clinicamente importantes	hidrocortizona 300 mg Iv + oxigenoterapia.	0	0
201302002270	RJ	3	4				c50	c50	neoplasia maligna da mama	2	docetaxel	rash cutâneo	disturbios de pele e tecido subcutaneo	6	efeitos clinicamente importantes	Infusao interrompida e administrado hidrocortisona 300 mgIv, apos melhora dos sintomas reiniciou a infusao.	0	0
201307001705	RJ	3	4			5	c50	c50	neoplasia maligna da mama	2	docetaxel	rash cutâneo	disturbios de pele e tecido subcutaneo	6	efeitos clinicamente importantes	Infusao interrompida e tratada com hidrocortisona 200 mg Iv e com a melhora dos sinais/sintomas reiniciou a infusao.	0	0
201307001761	RJ	3	4			5	c50	c50	neoplasia maligna da mama	2	docetaxel	rash cutâneo	disturbios de pele e tecido subcutaneo	6	efeitos clinicamente importantes	Infusao interrompida e tratada com hidrocortisona 100 mg Iv+oxigenoterapia, apos melhora dos sinais/sintomas reiniciou infusao.	0	0
201309001578	RJ	3	4			5	c50	c50	neoplasia maligna da mama	2	docetaxel	rash cutâneo	disturbios de pele e tecido subcutaneo	6	efeitos clinicamente importantes	Infusao interrompida e tratada com hidrocortisona 200 mgIv+oxigenoterapia, e com a melhora dos sinais/sintomas reiniciou infusao	0	0
201110001086	SP	3	2	46	3	5	c50	c50	neoplasia maligna da mama	2	docetaxel	reação alérgica	disturbios do sistema imune	3	motivou ou prolongou a hospitalizacao	monitoramento das reacoes para este medicamento	0	1
201311000601	RJ	3		39	2	5	c50	c50	neoplasia maligna da mama	2	docetaxel	reação alérgica	disturbios do sistema imune	6	efeitos clinicamente importantes	administrar hidrocortisona 300 mg Iv	0	0
201101001057	RJ	3	3				c50	c50	neoplasia maligna da mama	2	docetaxel	reacao anafilatica	disturbios do sistema imune	6	efeitos clinicamente importantes	Infusao do medicamen. interrompido e realizada administracao de adrenalina 1amp. sc, hidrocortizona 400mg ev, ranitidina 50mgev.	0	0
201307003479	RJ	3	4			5	c50	c50	neoplasia maligna da mama	2	docetaxel	reacao cutânea localizada	disturbios de pele e tecido subcutaneo	6	efeitos clinicamente importantes	Infusao interrompida e com a melhora dos sinais/sintomas reiniciou a infusao.	0	0
201205000238	SP	3	2	57	4	5	c50	c50	neoplasia maligna da mama	2	docetaxel	reacao de hipersensibilidade imediata grau ii	disturbios do sistema imune	2	ameaca a vida	monitoramento pela farmacovigilancia	0	1
201206000021	SP	3	2	57	4	5	c50	c50	neoplasia maligna da mama	2	docetaxel	reacao de hipersensibilidade imediata grau ii	disturbios do sistema imune	2	ameaca a vida	monitoramento pela farmacovigilancia	0	1
201206004728	SP	3	2	35	2	5	c50	c50	neoplasia maligna da mama	2	docetaxel	reacao de hipersensibilidade imediata grau ii	disturbios do sistema imune	2	ameaca a vida	monitoramento pela farmacovigilancia	0	1
201207002521	SP	3	2	47	3	5	c50	c50	neoplasia maligna da mama	2	docetaxel	reacao de hipersensibilidade imediata grau ii	disturbios do sistema imune	2	ameaca a vida	monitoramento pela farmacovigilancia	0	1
201208002073	SP	3	2	67	5	6	c50	c50	neoplasia maligna da mama	2	docetaxel	reacao de hipersensibilidade imediata grau ii	disturbios do sistema imune	2	ameaca a vida	monitoramento pela farmacovigilancia	0	1
201209001907	SP	3	2	43	3	5	c50	c50	neoplasia maligna da mama	2	docetaxel	reacao de hipersensibilidade imediata grau ii	disturbios do sistema imune	2	ameaca a vida	monitoramento pela farmacovigilancia	0	1
201209001915	SP	3	2	56	4	5	c50	c50	neoplasia maligna da mama	2	docetaxel	reacao de hipersensibilidade imediata grau ii	disturbios do sistema imune	2	ameaca a vida	monitoramento pela farlamcovigilancia	0	1
201209004081	SP	3	2	56	4	5	c50	c50	neoplasia maligna da mama	2	docetaxel	reacao de hipersensibilidade imediata grau ii	disturbios do sistema imune	2	ameaca a vida	monitoramento pela farmacovigilancia	0	1
201306001061	RJ	3	4			5	c50	c50	neoplasia maligna da mama	2	docetaxel	rigidez da garganta	disturbios respitatorios, toracicos e do mediastino	6	efeitos clinicamente importantes	Infusao interrompida e com a melhora do sintoma reiniciou a infusao.	0	0
200801000828	RJ	3	3	49	3	5	c50	c50	neoplasia maligna da mama	2	docetaxel	rubor	disturbios vasculares	6	efeitos clinicamente importantes		77	0
200801000909	RJ	3	3	39	2	5	c50	c50	neoplasia maligna da mama	2	docetaxel	rubor	disturbios vasculares	6	efeitos clinicamente importantes	Interrupcao da infusao, com posterior reinicio	0	0
200801000923	RJ	3	3	50	3	5	c50	c50	neoplasia maligna da mama	2	docetaxel	rubor	disturbios vasculares	6	efeitos clinicamente importantes	Interrupcao da infusao, com posterior reinico sem intercorrencias	0	0
200801000942	RJ	3	3	41	3	5	c50	c50	neoplasia maligna da mama	2	docetaxel	rubor	disturbios vasculares	6	efeitos clinicamente importantes	Interrupcao da infusao, com posterior reinicio sem intercorrencias	0	0
200801000978	RJ	3	3	53	4	5	c50	c50	neoplasia maligna da mama	2	docetaxel	rubor	disturbios vasculares	6	efeitos clinicamente importantes	Interrupcao da infusao e posterior reinicio sem intercorrencias	0	0
200801001086	RJ	3	3	66	5	6	c50	c50	neoplasia maligna da mama	2	docetaxel	rubor	disturbios vasculares	6	efeitos clinicamente importantes		0	0
200801001157	RJ	3	3	28	1	5	c50	c50	neoplasia maligna da mama	2	docetaxel	rubor	disturbios vasculares	6	efeitos clinicamente importantes		21	0
200801001167	RJ	3	3	61	5	5	c50	c50	neoplasia maligna da mama	2	docetaxel	rubor	disturbios vasculares	6	efeitos clinicamente importantes		0	0
200808000798	SP	3	4	56	4	5	c50	c50	neoplasia maligna da mama	2	docetaxel	rubor	disturbios vasculares	6	efeitos clinicamente importantes		0	0
200808002326	SP	3	4	45	3	5	c50	c50	neoplasia maligna da mama	2	docetaxel	rubor	disturbios vasculares	6	efeitos clinicamente importantes		0	0
200809001574	SP	3	4	45	3	5	c50	c50	neoplasia maligna da mama	2	docetaxel	rubor	disturbios vasculares	6	efeitos clinicamente importantes		0	0
200810001579	SP	3	4	45	3	5	c50	c50	neoplasia maligna da mama	2	docetaxel	rubor	disturbios vasculares	6	efeitos clinicamente importantes		0	0
200810002493	SP	3	4	61	5	5	c50	c50	neoplasia maligna da mama	2	docetaxel	rubor	disturbios vasculares	6	efeitos clinicamente importantes		0	0
200810002497	SP	3	4	56	4	5	c50	c50	neoplasia maligna da mama	2	docetaxel	rubor	disturbios vasculares	6	efeitos clinicamente importantes		0	0
200810002698	RJ	3	3	30	1	5	c50	c50	neoplasia maligna da mama	2	docetaxel	rubor	disturbios vasculares	6	efeitos clinicamente importantes		0	0
200810002710	RJ	3	3	42	3	5	c50	c50	neoplasia maligna da mama	2	docetaxel	rubor	disturbios vasculares	6	efeitos clinicamente importantes		0	0
200810002720	RJ	3	3	33	2	5	c50	c50	neoplasia maligna da mama	2	docetaxel	rubor	disturbios vasculares	6	efeitos clinicamente importantes		0	0
200812001414	SP	3	4	34	2	5	c50	c50	neoplasia maligna da mama	2	docetaxel	rubor	disturbios vasculares	6	efeitos clinicamente importantes		0	0
200812002173	SP	3	4	43	3	5	c50	c50	neoplasia maligna da mama	2	docetaxel	rubor	disturbios vasculares	6	efeitos clinicamente importantes		0	0
200901001865	SP	3	4	50	3	5	c50	c50	neoplasia maligna da mama	2	docetaxel	rubor	disturbios vasculares	6	efeitos clinicamente importantes		0	0
200901001899	SP	3	4	46	3	5	c50	c50	neoplasia maligna da mama	2	docetaxel	rubor	disturbios vasculares	6	efeitos clinicamente importantes	comunico laboratorio	0	0
200902001038	SP	3	4	47	3	5	c50	c50	neoplasia maligna da mama	2	docetaxel	rubor	disturbios vasculares	6	efeitos clinicamente importantes	comunico laboratorio	0	0
200902001592	SP	3	4	58	4	5	c50	c50	neoplasia maligna da mama	2	docetaxel	rubor	disturbios vasculares	6	efeitos clinicamente importantes	cominico laboratorio	0	0
200910000176	RJ	3	3			5	c50	c50	neoplasia maligna da mama	2	docetaxel	rubor	disturbios vasculares	6	efeitos clinicamente importantes	Interrupcao da infusao e instalacao de oxigenio por cateter nasal.	0	0
200911000412	RJ	3	3			5	c50	c50	neoplasia maligna da mama	2	docetaxel	rubor	disturbios vasculares	6	efeitos clinicamente importantes	Interrupcao da infusao e instalacao de oxigenio por cateter	0	0
200911000413	RJ	3	3			5	c50	c50	neoplasia maligna da mama	2	docetaxel	rubor	disturbios vasculares	6	efeitos clinicamente importantes	Interrupcao da infusao e instalacao de oxigenio por cateter nasal	0	0
200911001974	RJ	3	3			5	c50	c50	neoplasia maligna da mama	2	docetaxel	rubor	disturbios vasculares	6	efeitos clinicamente importantes	Interrupcao da infusao e instalacao de oxigenio por cateter nasal + hidrocortisona 300mg	0	0
200912000620	RJ	3	3			6	c50	c50	neoplasia maligna da mama	2	docetaxel	rubor	disturbios vasculares	6	efeitos clinicamente importantes	Interrupcao da infusao e instalacao de oxigenio por cateter nasal e hidrocortisona 300mg ev e prometasina 25mg vo	0	0
200912000629	RJ	3	3			5	c50	c50	neoplasia maligna da mama	2	docetaxel	rubor	disturbios vasculares	6	efeitos clinicamente importantes	Interrupcao da infusao e instalacao de oxigenio por cateter nasal	0	0
200912000630	RJ	3	3			5	c50	c50	neoplasia maligna da mama	2	docetaxel	rubor	disturbios vasculares	6	efeitos clinicamente importantes	Interrupcao da infusao e instalacao de oxigenio por cateter nasal	0	0
200912000632	RJ	3	3			5	c50	c50	neoplasia maligna da mama	2	docetaxel	rubor	disturbios vasculares	6	efeitos clinicamente importantes	Interrupcao da infusao e instalacao de oxigenio por cateter nasal	0	0
200912000634	RJ	3	3			6	c50	c50	neoplasia maligna da mama	2	docetaxel	rubor	disturbios vasculares	6	efeitos clinicamente importantes	Interrupcao da infusao e instalacao de oxigenio por cateter nasal	0	0
200912000638	RJ	3	3			5	c50	c50	neoplasia maligna da mama	2	docetaxel	rubor	disturbios vasculares	6	efeitos clinicamente importantes	Interrupcao da infusao e instalacao de oxigenio por cateter nasal + hidrocortisona 300mg	0	0
200912000746	RJ	3	3			5	c50	c50	neoplasia maligna da mama	2	docetaxel	rubor	disturbios vasculares	6	efeitos clinicamente importantes	Interrupcao da infusao e instalacao de oxigenio por cateter nasal + hidrocortisona 300mg	0	0
200912000749	RJ	3	3			5	c50	c50	neoplasia maligna da mama	2	docetaxel	rubor	disturbios vasculares	6	efeitos clinicamente importantes	Interrupcao da infusao e instalacao de oxigenio por cateter nasal + hidrocortisona 100mg + prometazina 25mg vo	0	0
200912001281	RJ	3	3			6	c50	c50	neoplasia maligna da mama	2	docetaxel	rubor	disturbios vasculares	6	efeitos clinicamente importantes	Interrupcao da infusao e instalacao de oxigenio nasal + hidrocortisona 500mg	0	0
200912001283	RJ	3	3			6	c50	c50	neoplasia maligna da mama	2	docetaxel	rubor	disturbios vasculares	6	efeitos clinicamente importantes	Interrupcao da infusao e instalacao de oxigenio por cateter nasal	0	0
200912001423	RJ	3	3			6	c50	c50	neoplasia maligna da mama	2	docetaxel	rubor	disturbios vasculares	6	efeitos clinicamente importantes	Interrupcao da infusao e instalacao de oxigenio nasal	0	0
201003001903	RJ	3	3			6	c50	c50	neoplasia maligna da mama	2	docetaxel	rubor	disturbios vasculares	6	efeitos clinicamente importantes	Interrupcao da infusao e instalacao de oxigenio por cateter nasal	0	0
201003001907	RJ	3	3			5	c50	c50	neoplasia maligna da mama	2	docetaxel	rubor	disturbios vasculares	6	efeitos clinicamente importantes	Interrupcao da infusao e instalacao de oxigenio nasal	0	0
201005001825	SP	3		51	4	5	c50	c50	neoplasia maligna da mama	2	docetaxel	rubor	disturbios vasculares	6	efeitos clinicamente importantes		0	0
201006001283	RJ	3	3				c50	c50	neoplasia maligna da mama	2	docetaxel	rubor	disturbios vasculares	6	efeitos clinicamente importantes		0	0
201006001402	RJ	3	3				c50	c50	neoplasia maligna da mama	2	docetaxel	rubor	disturbios vasculares	6	efeitos clinicamente importantes		0	0
201006002185	RJ	3	3				c50	c50	neoplasia maligna da mama	2	docetaxel	rubor	disturbios vasculares	6	efeitos clinicamente importantes		0	0
201008000312	RJ	3	3				c50	c50	neoplasia maligna da mama	2	docetaxel	rubor	disturbios vasculares	6	efeitos clinicamente importantes		0	0
201008000323	RJ	3	3				c50	c50	neoplasia maligna da mama	2	docetaxel	rubor	disturbios vasculares	6	efeitos clinicamente importantes		0	0
201008000356	RJ	3	3				c50	c50	neoplasia maligna da mama	2	docetaxel	rubor	disturbios vasculares	6	efeitos clinicamente importantes		0	0
201008000363	RJ	3	3				c50	c50	neoplasia maligna da mama	2	docetaxel	rubor	disturbios vasculares	6	efeitos clinicamente importantes		0	0
201008001030	RJ	3	3				c50	c50	neoplasia maligna da mama	2	docetaxel	rubor	disturbios vasculares	6	efeitos clinicamente importantes		0	0
201009002087	RJ	3	3				c50	c50	neoplasia maligna da mama	2	docetaxel	rubor	disturbios vasculares	6	efeitos clinicamente importantes	Interrupcao da infusao e instalacao de oxigenio nasal + administracao de hidrocortisona e difenidramina. apos melhora reiniciada	0	0
201009002099	RJ	3	3				c50	c50	neoplasia maligna da mama	2	docetaxel	rubor	disturbios vasculares	6	efeitos clinicamente importantes	Interrupcao da infusao e instalacao de oxigenio nasal	0	0
201010000685	RJ	3	3				c50	c50	neoplasia maligna da mama	2	docetaxel	rubor	disturbios vasculares	6	efeitos clinicamente importantes	Interrompido o medicamento, instalado cateter de oxigenio ate melhora dos sintomas.	0	0
201010001468	RJ	3	3				c50	c50	neoplasia maligna da mama	2	docetaxel	rubor	disturbios vasculares	6	efeitos clinicamente importantes	Instalado cateter de oxigenio ate a melhora dos sintomas. suspensao do medicamento com melhora	0	0
201010001581	RJ	3	3				c50	c50	neoplasia maligna da mama	2	docetaxel	rubor	disturbios vasculares	6	efeitos clinicamente importantes	suspensao do medicamento com melhora. Instalado cateter de oxigenio ate melhora do quadro.	0	0
201010001785	RJ	3	3				c50	c50	neoplasia maligna da mama	2	docetaxel	rubor	disturbios vasculares	6	efeitos clinicamente importantes	Infusao do medicamento interrompida, instalado hidratacao com sf 0,9% e cateter de oxigenio nasal ate melhora dos sintomas.	0	0
201010002110	RJ	3	3				c50	c50	neoplasia maligna da mama	2	docetaxel	rubor	disturbios vasculares	6	efeitos clinicamente importantes	Infusao interrompida ate melhora dos sintomas.	0	0
201011000104	RJ	3	3				c50	c50	neoplasia maligna da mama	2	docetaxel	rubor	disturbios vasculares	6	efeitos clinicamente importantes	Infusao interrompida ate a melhra dos sintomas	0	0
201011000193	RJ	3	3				c50	c50	neoplasia maligna da mama	2	docetaxel	rubor	disturbios vasculares	6	efeitos clinicamente importantes	Infusao interrompida e instalado cateter de oxigenio ate melhora dos sintomas.	0	0
201011001718	RJ	3	3				c50	c50	neoplasia maligna da mama	2	docetaxel	rubor	disturbios vasculares	6	efeitos clinicamente importantes	Infusao interrompida, e administracao de hidrocortizona 200 mg ev e difenidramina 50 mg ev.	0	0
201011002316	RJ	3	3				c50	c50	neoplasia maligna da mama	2	docetaxel	rubor	disturbios vasculares	6	efeitos clinicamente importantes	Infusao interrompida ate melhora dos sintomas e administracao de hidrocortizona e difenidramina ev.	0	0
201011002743	RJ	3	3				c50	c50	neoplasia maligna da mama	2	docetaxel	rubor	disturbios vasculares	6	efeitos clinicamente importantes	Infusao interrompida, instalacao de cateter de oxigenio. administracao intravenosa de hidrocortizona 100 mg e difenidramina 25 m	0	0
201012000039	RJ	3	3				c50	c50	neoplasia maligna da mama	2	docetaxel	rubor	disturbios vasculares	6	efeitos clinicamente importantes	Infusao foi interrompida e instalado cateter de oxigenio ate melhora dos sintomas.	0	0
201012000116	RJ	3	3				c50	c50	neoplasia maligna da mama	2	docetaxel	rubor	disturbios vasculares	6	efeitos clinicamente importantes	Infusao interrompida e instalado cateter de oxigenio ate melhora dos sintomas.	0	0
201012000406	RJ	3	3				c50	c50	neoplasia maligna da mama	2	docetaxel	rubor	disturbios vasculares	6	efeitos clinicamente importantes	Infusao interrompida, instalado cateter de oxigenio e administrada hidrocortizona 100 mg ev.	0	0
201012000804	RJ	3	3				c50	c50	neoplasia maligna da mama	2	docetaxel	rubor	disturbios vasculares	6	efeitos clinicamente importantes	Infusao interrompida e foi instalado cateter de oxigenio ate melhora dos sntomas. continuou com o medicamento.	0	0
201101000189	RJ	3	3				c50	c50	neoplasia maligna da mama	2	docetaxel	rubor	disturbios vasculares	6	efeitos clinicamente importantes		0	0
201101000205	RJ	3	3				c50	c50	neoplasia maligna da mama	2	docetaxel	rubor	disturbios vasculares	6	efeitos clinicamente importantes	a infusao foi interrompida, instalou-se cateter de oxigenio e administrou-se hidrocortizona 100 mg Iv e continuou o medicamento.	0	0
201101000251	RJ	3	3				c50	c50	neoplasia maligna da mama	2	docetaxel	rubor	disturbios vasculares	6	efeitos clinicamente importantes	Infusao interrompida e realizada administracao de hidrocortizona 300 mg e difenidramina 50 mg Iv.	0	0
201101000269	RJ	3	3				c50	c50	neoplasia maligna da mama	2	docetaxel	rubor	disturbios vasculares	6	efeitos clinicamente importantes	Infusao interrompida e realizada administracao de hidrocortizona 200 mg, difenidramina 25 mg e tramadol 50 mg Iv e nebulizacao c	0	0
201101000579	RJ	3	3				c50	c50	neoplasia maligna da mama	2	docetaxel	rubor	disturbios vasculares	6	efeitos clinicamente importantes	Infusao interrompida e instalado oxigenio ate melhora dos sintomas.	0	0
201101000632	RJ	3	3				c50	c50	neoplasia maligna da mama	2	docetaxel	rubor	disturbios vasculares	6	efeitos clinicamente importantes	Interrompida a infusao e administrado tramadol ev ate melhora dos sintomas.	0	0
201101000929	RJ	3	3				c50	c50	neoplasia maligna da mama	2	docetaxel	rubor	disturbios vasculares	6	efeitos clinicamente importantes	oxigenioterapia e administrada hidrocortizona 100 mg ev.	0	0
201101000978	RJ	3	3				c50	c50	neoplasia maligna da mama	2	docetaxel	rubor	disturbios vasculares	6	efeitos clinicamente importantes	oxigenoterapia e administrada hidrocortizona 100 mg ev.	0	0
201101001057	RJ	3	3				c50	c50	neoplasia maligna da mama	2	docetaxel	rubor	disturbios vasculares	6	efeitos clinicamente importantes	Infusao do medicamen. interrompido e realizada administracao de adrenalina 1amp. sc, hidrocortizona 400mg ev, ranitidina 50mgev.	0	0
201101001075	RJ	3	3				c50	c50	neoplasia maligna da mama	2	docetaxel	rubor	disturbios vasculares	6	efeitos clinicamente importantes	oxigenoterapia e administrado hidrocortisona 400 mg ev e difenidramina 25 mg. continuacao do medicamento.	0	0
201101001162	RJ	3	3				c50	c50	neoplasia maligna da mama	2	docetaxel	rubor	disturbios vasculares	6	efeitos clinicamente importantes	oxigenioterapia e administrado ev hidrocortizona 500 mg e difenidramina 50 mg.	0	0
201101001182	RJ	3	3				c50	c50	neoplasia maligna da mama	2	docetaxel	rubor	disturbios vasculares	6	efeitos clinicamente importantes	oxigenioterapia, e administracao ev de hidrocortizona 500 mg,difenidramina 50mg,dipirona 2g, hioscina 2ml e bromoprida 2o mg.	0	0
201101001236	RJ	3	3				c50	c50	neoplasia maligna da mama	2	docetaxel	rubor	disturbios vasculares	6	efeitos clinicamente importantes	a infusao foi interrompida e administrou-se hidrocortizona 100 mg Iv.	0	0
201101001246	RJ	3	3				c50	c50	neoplasia maligna da mama	2	docetaxel	rubor	disturbios vasculares	6	efeitos clinicamente importantes	Infusao interrompida, oxigenoterapia e administrado hidrocortisiona 200 mg Iv.	0	0
201101001261	RJ	3	3				c50	c50	neoplasia maligna da mama	2	docetaxel	rubor	disturbios vasculares	6	efeitos clinicamente importantes	Interrupao e oxigenioterapia ate melhora dos sintomas.	0	0
201101001405	RJ	3	3				c50	c50	neoplasia maligna da mama	2	docetaxel	rubor	disturbios vasculares	6	efeitos clinicamente importantes	suspensao do medicamento e dministrado hidrocortisona 500 mg ev + oxigenoterapia	0	0
201101001452	RJ	3	3				c50	c50	neoplasia maligna da mama	2	docetaxel	rubor	disturbios vasculares	6	efeitos clinicamente importantes	Interrupcao da infusao, oxigenioterapia, administrado 250 mg de hidrocortisona ev e comprimido de captropil 25 mg.	0	0
201101001914	RJ	3	3				c50	c50	neoplasia maligna da mama	2	docetaxel	rubor	disturbios vasculares	6	efeitos clinicamente importantes	Interrupao e oxigenioterapia + administracao de 250mg de hidrocortisona ate melhora dos sintomas.	0	0
201102000040	RJ	3	3				c50	c50	neoplasia maligna da mama	2	docetaxel	rubor	disturbios vasculares	6	efeitos clinicamente importantes	Infusao interrompida e realizada oxigenoterapia e administracao de hidrocortisona 300 mg e difenidramina 25 mg.	0	0
201102000996	RJ	3	3				c50	c50	neoplasia maligna da mama	2	docetaxel	rubor	disturbios vasculares	6	efeitos clinicamente importantes	Infusao interrompida e realizada oxigenioterapia e administracao Iv de difenidramina 50 mg.	0	0
201102001567	RJ	3	3				c50	c50	neoplasia maligna da mama	2	docetaxel	rubor	disturbios vasculares	6	efeitos clinicamente importantes	Infusao interrompida e realizada oxigenioterapia e administrado ev hidrocortisona 500 mg.	0	0
201102001579	RJ	3	3				c50	c50	neoplasia maligna da mama	2	docetaxel	rubor	disturbios vasculares	6	efeitos clinicamente importantes	Infusao do medicamento interrompida e realizado oxinenioterapia.	0	0
201102002750	RJ	3	3				c50	c50	neoplasia maligna da mama	2	docetaxel	rubor	disturbios vasculares	6	efeitos clinicamente importantes	Infusao do medicamento foi interrompido e administrado hidrocortisona 100 mg ev.	0	0
201102002789	RJ	3	3				c50	c50	neoplasia maligna da mama	2	docetaxel	rubor	disturbios vasculares	6	efeitos clinicamente importantes	Infusao interrompida as 13:00h e instalacao de o2.	0	0
201102002910	RJ	3	3				c50	c50	neoplasia maligna da mama	2	docetaxel	rubor	disturbios vasculares	6	efeitos clinicamente importantes	oxigenioterapia e hidrocortisona 250 mg ev	0	0
201102002933	RJ	3	3				c50	c50	neoplasia maligna da mama	2	docetaxel	rubor	disturbios vasculares	6	efeitos clinicamente importantes	conduta: hidrocortisona 200 mg ev	0	0
201102002960	RJ	3	3				c50	c50	neoplasia maligna da mama	2	docetaxel	rubor	disturbios vasculares	6	efeitos clinicamente importantes	administrado 200mg Iv + dipirona 2ml Iv - oxigenoterapia.	0	0
201103001581	RJ	3	3				c50	c50	neoplasia maligna da mama	2	docetaxel	rubor	disturbios vasculares	6	efeitos clinicamente importantes	Infusao interrompida e administrado hidrocortisona 300mg + oxinenoterapia.	0	0
201103001612	RJ	3	3				c50	c50	neoplasia maligna da mama	2	docetaxel	rubor	disturbios vasculares	6	efeitos clinicamente importantes	txt interrompido, hidrocortisona 300mg Iv+oxigenoterapia. tambem recomendada reducao da velocidade de infusao.	0	0
201103001990	RJ	3	3				c50	c50	neoplasia maligna da mama	2	docetaxel	rubor	disturbios vasculares	6	efeitos clinicamente importantes	Infusao interrompida e administrado hidrocortisona 100 mg+o2 umido	0	0
201103002164	RJ	3	3				c50	c50	neoplasia maligna da mama	2	docetaxel	rubor	disturbios vasculares	6	efeitos clinicamente importantes	Infusao interrompida e administrado hidrocortisona 500mg Iv + difenidramina 50mg Iv + dipirona 4ml +oxigenoterapia.	0	0
201103002223	RJ	3	3				c50	c50	neoplasia maligna da mama	2	docetaxel	rubor	disturbios vasculares	6	efeitos clinicamente importantes	hidrocortisona 100mg e difenidramina 25mg,ambos ev, cateter o2(1ªram).hidrocortisona 200mg ev.cateter o2+sf0,9%(2ªram).	0	0
201103002282	RJ	3	3				c50	c50	neoplasia maligna da mama	2	docetaxel	rubor	disturbios vasculares	6	efeitos clinicamente importantes	Infusao interrompida e instalado cateter de o2.	0	0
201103002293	RJ	3	3				c50	c50	neoplasia maligna da mama	2	docetaxel	rubor	disturbios vasculares	6	efeitos clinicamente importantes	Infusao interrompida e tratada com oxigenoterapia, melhora dos sintomas e reinicio da infusao.	0	0
201103002603	RJ	3	3				c50	c50	neoplasia maligna da mama	2	docetaxel	rubor	disturbios vasculares	6	efeitos clinicamente importantes	Infusao interrompida e administrado hidrocortisona 300mg Iv,difenidramina 50mg Iv e oxigenoterapia.	0	0
201104000413	RJ	3	3				c50	c50	neoplasia maligna da mama	2	docetaxel	rubor	disturbios vasculares	6	efeitos clinicamente importantes	Infusao interrompida e tratada com difenidramina 25 mg Iv + hidrocortisona 300 mg Iv + oxigenoterapia.	0	0
201104000499	RJ	3	3				c50	c50	neoplasia maligna da mama	2	docetaxel	rubor	disturbios vasculares	6	efeitos clinicamente importantes	Infusao interrompida e atendida com hidrocortisona 300mg Iv difenidramina 25 mg Iv e oxigenoterapia,com melhora dos sintomas.	0	0
201104000547	RJ	3	3				c50	c50	neoplasia maligna da mama	2	docetaxel	rubor	disturbios vasculares	6	efeitos clinicamente importantes	Infusao interrompido e administrado hidrocortisona 200mg Iv + difenidramina 25mg Iv+ oxigenoterapia.	0	0
201104000661	RJ	3	3				c50	c50	neoplasia maligna da mama	2	docetaxel	rubor	disturbios vasculares	6	efeitos clinicamente importantes	Infusao txt interrompido e tratada com oxigenoterapia e com melhora dos sintomas reiniciou a infusao.	0	0
201104001146	RJ	3	3				c50	c50	neoplasia maligna da mama	2	docetaxel	rubor	disturbios vasculares	6	efeitos clinicamente importantes	Infusao interrompida e administrado hidrocortisona 500mg Iv+ oxigenoterapia.	0	0
201104001369	RJ	3	3				c50	c50	neoplasia maligna da mama	2	docetaxel	rubor	disturbios vasculares	6	efeitos clinicamente importantes	Infusao interrompida e administrado hidrocortisona 200mg + oxigenoterapia.	0	0
201104001385	RJ	3	3				c50	c50	neoplasia maligna da mama	2	docetaxel	rubor	disturbios vasculares	6	efeitos clinicamente importantes	Infusao interrompida e administrado hidrocortisona 200mgIv+ dipirona 1g+ difenidramina 25mg.	0	0
201104001417	RJ	3	3				c50	c50	neoplasia maligna da mama	2	docetaxel	rubor	disturbios vasculares	6	efeitos clinicamente importantes	Infusao interrompida, tratada c/ hidrocortisona 200mg+difenidramina 25mg+oxigenoterapia. apos melhora, reinicio da infusao.	0	0
201104001484	RJ	3	3				c50	c50	neoplasia maligna da mama	2	docetaxel	rubor	disturbios vasculares	6	efeitos clinicamente importantes	Infusao interrompida e tratada com oxigenoterapia e com melhora dos sintomas houve reinicio da infusao.	0	0
201104001828	RJ	3	3				c50	c50	neoplasia maligna da mama	2	docetaxel	rubor	disturbios vasculares	6	efeitos clinicamente importantes	Infusao interrompida e administrado difenidramina 50 mg Iv e apos melhora reiniciou a infusao.	0	0
201104002001	RJ	3	3				c50	c50	neoplasia maligna da mama	2	docetaxel	rubor	disturbios vasculares	6	efeitos clinicamente importantes	Infusao interrompida e tratada com hidrocortisona 300mg Iv e difenidramina 50mg Iv.	0	0
201104002251	RJ	3	3				c50	c50	neoplasia maligna da mama	2	docetaxel	rubor	disturbios vasculares	6	efeitos clinicamente importantes	Infusao interromopida e tratada c/oxigenoterapia, hidrocortisona 300mg Iv e difenidramina 25 mg Iv.	0	0
201104002682	RJ	3	3				c50	c50	neoplasia maligna da mama	2	docetaxel	rubor	disturbios vasculares	6	efeitos clinicamente importantes	txt interrompido,tratada com oxigenoterapia + hidrocortisona 200mg + difenidramina 25mg.	0	0
201104002760	RJ	3	3				c50	c50	neoplasia maligna da mama	2	docetaxel	rubor	disturbios vasculares	6	efeitos clinicamente importantes	txt interrompido e tratada com oxigenoterapia.	0	0
201104003153	RJ	3	3				c50	c50	neoplasia maligna da mama	2	docetaxel	rubor	disturbios vasculares	6	efeitos clinicamente importantes	txt interrompido e administrado hidrocortisona 200 mg Iv e oxigenoterapia, apos melhora, reinicio da infusao.	0	0
201105000083	RJ	3	3				c50	c50	neoplasia maligna da mama	2	docetaxel	rubor	disturbios vasculares	6	efeitos clinicamente importantes	Infusao interrompida e administrado hidrocortisona 100 mg ev+oxigenoterapia e apos melhora, reinicio da infusao.	0	0
201105000147	RJ	3	3				c50	c50	neoplasia maligna da mama	2	docetaxel	rubor	disturbios vasculares	6	efeitos clinicamente importantes	txt interrompido e tratada com nova dose de 25 mg de difenidramina Iv e apos melhora dos sintomas reiniciou a infusao.	0	0
201105000232	RJ	3	3				c50	c50	neoplasia maligna da mama	2	docetaxel	rubor	disturbios vasculares	6	efeitos clinicamente importantes	txt interrompido e administrado difenidramina 25mg+hidrocortisona 500mg e apos melhora reiniciou a infusao.	0	0
201105000261	RJ	3	3				c50	c50	neoplasia maligna da mama	2	docetaxel	rubor	disturbios vasculares	6	efeitos clinicamente importantes	interrupcao e reinicio apos melhora dos sintomas	0	0
201105000314	RJ	3	3				c50	c50	neoplasia maligna da mama	2	docetaxel	rubor	disturbios vasculares	6	efeitos clinicamente importantes	Infusao interrompida e administrado hidrocortisona 200mg+difenidramina 25mg e apos melhora dos sintomas reinicio a infusao	0	0
201105000398	RJ	3	3				c50	c50	neoplasia maligna da mama	2	docetaxel	rubor	disturbios vasculares	6	efeitos clinicamente importantes	txt interrompido e administrado hidrocortisona e apos melhora dos sintomas reiniciou a infusao.	0	0
201105000426	RJ	3	3				c50	c50	neoplasia maligna da mama	2	docetaxel	rubor	disturbios vasculares	6	efeitos clinicamente importantes	Interrompida infusao e tratada com oxigenoterapia e apos melhora dos sintomas houve reinicio da infusao.	0	0
201105000431	RJ	3	3				c50	c50	neoplasia maligna da mama	2	docetaxel	rubor	disturbios vasculares	6	efeitos clinicamente importantes	Interrompida a infusao e tratada com oxigenoterapia+hidrocortisona 250mg e apos melhora dos sintomas, reiniciou a infusao	0	0
201105000432	RJ	3	3				c50	c50	neoplasia maligna da mama	2	docetaxel	rubor	disturbios vasculares	6	efeitos clinicamente importantes	txt interrompido e tratada com oxigenoterapia+hidrocortisona 200mg+difenidramina 25mg e apos melhora, reiniciou a infusao.	0	0
201105000502	RJ	3	3				c50	c50	neoplasia maligna da mama	2	docetaxel	rubor	disturbios vasculares	6	efeitos clinicamente importantes	txt interrompido e tratada com oxigenoterapia, difenidramina 25 mg e hidrocortisona 200 mg e apos melhora reinicio da infusao.	0	0
201105000665	RJ	3	3				c50	c50	neoplasia maligna da mama	2	docetaxel	rubor	disturbios vasculares	6	efeitos clinicamente importantes	txt interrompido e tratada com oxigenoterapia+hidrocortisona 300mg+difenidramina 25mg.	0	0
201105001270	RJ	3	3				c50	c50	neoplasia maligna da mama	2	docetaxel	rubor	disturbios vasculares	6	efeitos clinicamente importantes	txt interrompido e tratada com oxigenoterapia + hidrocortisona 200 mg. e apos melhora reiniciou a infusao.	0	0
201105001323	RJ	3	3				c50	c50	neoplasia maligna da mama	2	docetaxel	rubor	disturbios vasculares	6	efeitos clinicamente importantes	Interrupcao da infusao e instalacao de oxigenoterapia	0	0
201105001333	RJ	3	3				c50	c50	neoplasia maligna da mama	2	docetaxel	rubor	disturbios vasculares	6	efeitos clinicamente importantes	txt interrompido e tratada com oxigenoterapia + hidrocortisona (sem relato de posologia).	0	0
201105001358	RJ	3	3				c50	c50	neoplasia maligna da mama	2	docetaxel	rubor	disturbios vasculares	6	efeitos clinicamente importantes	txt interrompido e tratada com oxigenoterapia + hidrocortisona (sem relato de posologia).	0	0
201105001440	RJ	3	3				c50	c50	neoplasia maligna da mama	2	docetaxel	rubor	disturbios vasculares	6	efeitos clinicamente importantes	txt interrompido e tratada com oxigenoterapia e administracao de hidrocortisona, e apos melhora dos sintomas reiniciou a infusao	0	0
201105001463	RJ	3	3				c50	c50	neoplasia maligna da mama	2	docetaxel	rubor	disturbios vasculares	6	efeitos clinicamente importantes	txt interrompido e administrado hidrocortisona 500 mg Iv.	0	0
201105001477	RJ	3	3				c50	c50	neoplasia maligna da mama	2	docetaxel	rubor	disturbios vasculares	6	efeitos clinicamente importantes	txt interrompido e tratada com oxigenoterapia ee hidrocortisona 500mg Iv e apos melhora dos sintomas reiniciou infusao.	0	0
201105001826	RJ	3	3				c50	c50	neoplasia maligna da mama	2	docetaxel	rubor	disturbios vasculares	6	efeitos clinicamente importantes	Infusao interrompida e tratada com oxigenoterapia+hidrocortisona 200mg e apos melhora dos sintomas reiniou a infusao.	0	0
201105003138	RJ	3	3				c50	c50	neoplasia maligna da mama	2	docetaxel	rubor	disturbios vasculares	6	efeitos clinicamente importantes	Infusao interrompida e administrado hidrocortisona 200mg ev. reiniciada infusao apos melhora dos sintomas.	0	0
201105003741	RJ	3	3				c50	c50	neoplasia maligna da mama	2	docetaxel	rubor	disturbios vasculares	6	efeitos clinicamente importantes	Infusao interrompida e administrada oxigenoterapia+hidrocortisdona 250mg e apos melhora dos sintomas reiniciou a infusao.	0	0
201105003780	RJ	3	3				c50	c50	neoplasia maligna da mama	2	docetaxel	rubor	disturbios vasculares	6	efeitos clinicamente importantes	txt interrompido e administrado hidrocortisona 200mg e apos melhora dos sintomas reiniciou a infusao.	0	0
201106002808	RJ	3	3				c50	c50	neoplasia maligna da mama	2	docetaxel	rubor	disturbios vasculares	6	efeitos clinicamente importantes	txt interrompido e tratada c/captopril 50mg sublingual+difenidramina 50mg Iv+ranitidina 50mg Iv+hidrocortisona 100mg Iv	0	0
201106002855	RJ	3	3				c50	c50	neoplasia maligna da mama	2	docetaxel	rubor	disturbios vasculares	6	efeitos clinicamente importantes	txt interrompido e tratada com oxigenoterapia e apos melhora dos sinais/sintomas reiniciou a infusao.	0	0
201106003579	RJ	3	3				c50	c50	neoplasia maligna da mama	2	docetaxel	rubor	disturbios vasculares	6	efeitos clinicamente importantes	txt interrompido e tratada com hidrocortisona 500 mg + difenidramina 25 mg e apos melhora reiniciou a infusao.	0	0
201106003604	RJ	3	3				c50	c50	neoplasia maligna da mama	2	docetaxel	rubor	disturbios vasculares	6	efeitos clinicamente importantes	txt interrompido e tratada com difenidramina 50 mg Iv + oxigenoterapia e apos melhora reiniciou a infusao.	0	0
201106003618	RJ	3	3				c50	c50	neoplasia maligna da mama	2	docetaxel	rubor	disturbios vasculares	6	efeitos clinicamente importantes	txt interrompido e tratada com hidrocortisona 200mg+difenidramina 25mg+ranitidina 50mg e apos melhora reiniciou a infusao.	0	0
201106003622	RJ	3	3				c50	c50	neoplasia maligna da mama	2	docetaxel	rubor	disturbios vasculares	6	efeitos clinicamente importantes	txt interrompido e administrado hidrocortisona 200 mg e apos melhora dos sinais/sintomas reiniciou a infusao.	0	0
201107000462	RJ	3	3				c50	c50	neoplasia maligna da mama	2	docetaxel	rubor	disturbios vasculares	6	efeitos clinicamente importantes	txt interrompido e administrado hidrocortisona Iv 500mg e apos melhora dos sinais/sintomas reiniciou a infusao.	0	0
201107000535	RJ	3	3				c50	c50	neoplasia maligna da mama	2	docetaxel	rubor	disturbios vasculares	6	efeitos clinicamente importantes	txt interrompido e administrado difenidramina 25mg+hidrocortisona 200mg+dipirona e apos melhora reiniciou a infusao.	0	0
201107001141	RJ	3	3				c50	c50	neoplasia maligna da mama	2	docetaxel	rubor	disturbios vasculares	6	efeitos clinicamente importantes	txt interrompido e tratada com oxigenoterpia+hidrocortisona 500mg Iv+dipirona Iv.	0	0
201107001152	RJ	3	3				c50	c50	neoplasia maligna da mama	2	docetaxel	rubor	disturbios vasculares	6	efeitos clinicamente importantes	txt interrompida e tratada com oxigenoterapia e apos melhora dos sinais/sintomas reiniciou a infusao.	0	0
201107001815	RJ	3	3				c50	c50	neoplasia maligna da mama	2	docetaxel	rubor	disturbios vasculares	6	efeitos clinicamente importantes	txt interrompido e tratada com oxigenoterapia+hidrocortisona 300mg Iv+difenidramina, apos melhora dos sintomas reiniciou infusao	0	0
201107001897	RJ	3	3				c50	c50	neoplasia maligna da mama	2	docetaxel	rubor	disturbios vasculares	6	efeitos clinicamente importantes	txt foi interrompido e tratada com hidrocortisona 300mg Iv+difenidramina 50mg+oxigenoterapia e apos melhora reiniciou infusao	0	0
201107001917	RJ	3	3				c50	c50	neoplasia maligna da mama	2	docetaxel	rubor	disturbios vasculares	6	efeitos clinicamente importantes	txt interrompido e tratada com difenidramina 50mg Iv+hidrocortisona 50mg+oxigenoterapia e apos melhora reiniciou a infusao.	0	0
201107002101	RJ	3	3				c50	c50	neoplasia maligna da mama	2	docetaxel	rubor	disturbios vasculares	6	efeitos clinicamente importantes	txt interrompida e administrada hidrocortisona+oxigenoterpaia e apos melhora reiniciou a infusao.	0	0
[truncated: 1,006 more rows]
